# Supplementary material for: Menin is necessary for long term maintenance of meningioma-1 driven leukemia
Source: Leukemia. 2021 Feb 4;35(5):1405–17. doi: 10.1038/s41375-021-01146-z (PMC8102197; doi:10.1038/s41375-021-01146-z)
Supplement: Supplementary file 2 — Supplementary table 1 revised [file 41375_2021_1146_MOESM2_ESM.xlsx]

## Sheet: genelists
MN1 Leukemic Program (Heuser et al)	Differentially expressed genes in Kmt2a-/- (Mll1)-/- vs KMt2af/f (Mll1 f/f) MN1-driven AML cells (Riedel et Al)	MOLM13_ChIP_Menin_VTP_Dn_150 (Krivstov et Al)	MOLM13_ChIP_DOT1L_VTP_Dn_150 (Krivstov et Al)
1300007c21rik	D630008O14Rik	CPEB2	DACH1
1600012f09rik	Lrrc43	CDKN2C	ZNF521
2010005h15rik	SNORD42	ZNF521	SOCS2
2010204k13rik	SNORD110	MEIS1	PBX3
2210023g05rik	P2rx3	HOXA10	JMJD1C
2310066e14rik	AC166332.7	C9orf66	MEIS1
2610528j11rik	Zfyve28	HOXA11	PHF10
2810046m22rik	AC163389.2	HOXA9	EFNA5
2810402a17rik	AC153591.4	JMJD1C	RNF220
2810432l12rik	Piwil2	SP9	C9orf66
4732435n03rik	Lypd6b	HOXA13	CPEB2
4933402j24rik	Wt1	C22orf26	REEP3
A230050p20rik	Lpar1	WNK1	TCF12
A2bp1	Igfbp7	HMX3	SENP6
A930040g15rik	Mylc2pl	IGF2BP2	C6orf120
Abat	Flt3	CDK13	WNK1
Abcb4	Thy1	SKIDA1	DOCK8
Adcy6	Tgm3	PBX3	FOXD4
Aqp1	Slc9a9	DACH1	EGLN1
Arhgap6	H2-Ob	HOXA7	IGF2BP2
Arhgef5	Dsp	EGLN1	CNOT6L
Arl4a	Hpgd	REEP3	KCNN2
Armcx1	Tns1	PHF10	LPHN3
Art4	U11	DOCK8	FOXP2
Asb17	Gpr124	BMI1	CDK6
Bc006662	Mef2c	ANXA2R	SHOX2
Bcl11a	Ptprg	EFNA5	ZBTB33
Bex1	Nrgn	FOXP1	RSRC1
Bexl1	Mmp12	COMMD3-BMI1	FOXD1
Blvrb	Ephb2	ZBTB33	EMB
Bzrpl1	Grit	ZEB2	CRADD
C6orf26	5S_rRNA	ARID2	CDKN2C
C920005c14rik	Hlf	FOXP2	CHRFAM7A
Ca1	Cd27	CDK6	ARID2
Ca2	Serinc5	ZMYND11	ZNF341
Car8	Tox	SATB2	SATB1
Cd163	Bnip3	SENP6	FOXD4L1
Cd1d2	Nlrp3	C6orf120	GPR27
Cd34	Cd180	STXBP5	NR2F1
Cd72	Crim1	TNPO1	DDIT4
Cdkn1a	Auts2	TCF12	STXBP5
Clca1	Prelid2	BARX1	MRPL1
Clcn2	Myl4	LPHN3	HMGA2
Col5a1	Nupr1	KCNN2	PSAT1
Crim1	Mpdz	SATB1	NCAM2
Csrp3	Zfp503	SHOX2	ASF1A
Cth	Gpr126	SOCS2	WDR27
Ctla2a	Itih5	TNRC18	ANKRD18B
Ctla2b	Serpina3g	SMC4	NIPBL
Ctsf	Psd3	SCAF11	DLX5
Ctsw	Bex6	HMX2	SKIDA1
Cttn	Fyn	FOXD4	GNAQ
Cxxc5	Zfp521	EIF4E3	SP9
Ddx4	Sh3bgrl2	BCL11A	THSD7A
Defb103a	Csgalnact1	ZNF516	SPATC1L
Dlgh3	SNORD24	TAPT1	ARHGAP11A
Dmbt1	Maml3	GPR27	TNPO1
Dnajb4	H2-DMa	NR2F1	HOXA7
Dnmt3b	Clnk	THSD7A	TAPT1
Dusp2	Bcl2	RNF220	CDK13
Dyrk3	Glrp1	NIPBL	EIF4E3
Ehbp1	Pdk1	UNCX	FAF1
Ela1	Psmb9	CDKN1B	TRAF7
Emid1	1700025G04Rik	EMB	BAZ2B
Epdr2	SNORA61	GFI1	PHIP
Ephb6	Irs2	PROK2	PROK2
Epor	Rasa4	DNAJC1	DNAJC1
Eraf	Tsc22d1	MEIS2	KAT6A
Ermap	Fam169a	MYB	ZBTB6
F2r	Cnn3	PIWIL4	FOXP1
Fads1	Msi2	FUT4	FLT3
Fads3	Il12rb2	ARID1B	RREB1
Fah	Itgb3	CNOT6L	C22orf26
Flt3	Cd34	ZIC2	ANO6
Fzd6	Ext1	ASF1A	RC3H2
Gata1	Tspan2	TFAP2A	SCAF11
Gata2	Egr1	ARHGAP11A	ELF1
Gdpd1	Grcc10	HNRNPU	MLLT10
Gimap6	Ctla2a	TBC1D5	SATB2
Gna14	Lat2	AIM1	ZNF280D
Gnb4	Hoxa9	RSRC1	2020-03-07
Gp1ba	Ccr2	GNAQ	ARID1B
Gp5	Clybl	NDUFC1	DLX6
Gpr56	Emid1	ANKRD18B	ARHGAP11B
Gpx7	Nphp1	MBP	CBWD2
Gstm5	Slc25a23	MLLT10	TAX1BP1
H2-oa	Socs2	ZFP36L2	MFSD3
Hemgn	Cd93	NAALADL2	L1CAM
Hlf	Slc35d3	CHRFAM7A	HOXA3
Hmga2	Serpinf1	ZC3HAV1	BCL2
Hmgb3	Rab38	ARHGAP11B	TSPAN3
Hoxa10	Mtap7	BAZ2B	ZNRF2
Hoxa11	Nt5dc1	TRA2B	VPS54
Hoxa5	Itga6	CRADD	SYNPO2
Hoxa9	Mllt3	C3orf80	KCMF1
Icam4	8430419L09Rik	HMGA2	ZNF516
Il12a	AC124170.3	FAF1	SAMD11
Il1rl1	Psmb8	RREB1	CBWD6
Il27ra	Afap1l1	SOBP	TSNAX-DISC1
Il7r	1190002N15Rik	HOXA3	RECQL4
Irf6	Egfl7	IKZF1	MEIS2
Itga2b	Ctxn1	ZC3H12C	CNST
Kcnn4	Rbpms	SAP30	MXRA8
Kel	Dbn1	PARP8	NCAM1
Khdrbs3	Hacl1	HIPK3	GARS
Klf1	Pgm2l1	BCOR	AVPR2
Klra16	Fut8	ANP32A	NBPF11
Lat	SNORD47	PAN3	PARP8
Lcn6	Ctla2b	PHIP	GAB2
Lmo7	Il10rb	ZNF280D	BMI1
Loc544988	Eif4e3	FCHO2	SOBP
Loc641050	Elk3	WEE1	FNIP1
Loc672274	Polr3gl	BHLHE22	CBWD3
Lpin1	Rgs10	RNASEH2B	HOXA6
Ltc4s	Rnf141	HIST1H2BK	FBXL17
Mal2	Aldh1b1	HMMR	TLE4
Meis1	9330120H11Rik	FAM78A	USP31
Mettl7a	Arl6	ZCCHC2	ADAM10
Mgc29393	Itgb3bp	MSL2	TARSL2
Mist	AC125535.4	TNS3	LRRC14
Mkrn3	Ssbp2	PTPRJ	CBWD5
Mrpl52	Sema4d	MIER1	CEPT1
Msi2	SNORD56	RCC1	TCTE3
Mtap7	AC165151.2	GLCCI1	XBP1
Mterfd3	Rabgap1l	ANO6	PSMC2
Muc13	B4galt4	ELF1	AKT3
Mycn	Pfkm	CNST	MYC
Myct1	Csrp2	TMEM117	ACPT
Nap1l3	Lancl1	TMEM30A	LRRC24
Nckap1	Arhgap26	DLX5	AGO3
Nefh	Usp11	TIFA	PYGL
Osbpl1a	Sox4	EEF1A1	SYDE2
Osbpl5	Grhpr	ZNF131	HECTD1
P2ry14	Gng2	PTGES3	C8orf82
Pafah1b3	Ptprs	FLT3	KANSL1L
Pank1	Hmgn3	HNRNPF	GTF3C2
Pard6g	Tap1	NRIP1	FAM173A
Pex11a	P4ha1	EFCAB2	HAGHL
Pfkm	Prkd3	WDR27	SLC7A5
Phlda3		BCL2L11	SHMT2
Plekha5		ADRBK1	CBX8
Plekhg5		LRR1	MIER1
Prkcq		PTMA	FSTL3
Prkg1		MAP3K1	IARS
Prmt2		MB21D1	SPRTN
Ptger3		TWF1	DNAAF2
Ptprcap		OAZ1	BAG2
Ptprs		CKS2	TBC1D5
Rab27b		HIST1H4I	NRIP1
Rab38		IRF2BP2	IGF2BP3
Rab4a
Rai14
Rai2
Rec8l1
Reln
Rhag
Rrad
Scn10a
Serpinb9
Shank3
Slamf1
Slc14a1
Slc22a3
Slc30a2
Slc38a5
Slc45a3
Sox4
Sphk1
Stxbp1
Stxbp4
Tal1
Tcf4
Tcrb-v8.2
Tex9
Tgtp
Tjp1
Tle6
Tmem56
Tmem98
Tnfrsf7
Tom1l1
Trfr2
Trib2
Trpc6
Tsc22d1
Tspan33
Tspan4
Ttc3
V2r13
Vegfc
Vwf
Wdr6
Xrcc5
Zfp14
Zfp90
Zfpm1
Zmat3
