# Supplementary material for: Menin is necessary for long term maintenance of meningioma-1 driven leukemia
Source: Leukemia. 2021 Feb 4;35(5):1405–17. doi: 10.1038/s41375-021-01146-z (PMC8102197; doi:10.1038/s41375-021-01146-z)
Supplement: Supplementary file 3 — Supplementary table 2 [file 41375_2021_1146_MOESM3_ESM.xlsx]

## Sheet: RNA seq results formatted CL
Differentially expressed genes Men1-/- versus Men1wt MN1-driven AML cells (RNA seq)
gene_symbol	log2FoldChange	pvalue	padj
Pdpn	-6.36492	0	5.65e-14
Hlf	-4.78672	0	5.65e-14
Men1	-3.60935	0	5.65e-14
Calcrl	-3.26001	0	5.65e-14
Pgrmc2	2.79128	0	5.65e-14
Lrp1	3.42112	0	5.65e-14
Slc38a6	4.0328	0	5.65e-14
Prss57	4.90027	0	5.65e-14
Cyp2j6	4.96575	0	5.65e-14
Krt9	6.50739	0	5.65e-14
Mogat2	7.60866	0	5.65e-14
Vcam1	7.64098	0	5.65e-14
Prom1	7.74014	0	5.65e-14
Abca13	7.84977	0	5.65e-14
Cftr	9.04593	0	5.65e-14
Hs3st5	6.76426	2.12e-304	5.65e-14
Rbpms	-5.64747	1.91e-301	5.65e-14
Ly6c2	6.2906	5.24e-291	5.65e-14
Prkcb	5.18904	7.65e-291	5.65e-14
Mgl2	6.2461	1.37e-290	5.65e-14
Rab38	-6.06892	9.01e-283	5.65e-14
Map7	-4.71113	4.98e-277	5.65e-14
Tmem119	4.43548	2.8e-257	5.65e-14
Ptgr1	2.40189	3.47e-254	5.65e-14
Olfml2b	7.34553	3.43e-253	5.65e-14
Ssbp2	-3.88654	3.41e-249	5.65e-14
Neu1	1.96135	2.13e-248	5.65e-14
Pde3b	4.96996	8.72e-246	5.65e-14
Gm10040	5.22199	1.59e-245	5.65e-14
Slc28a2	4.92338	1.07e-244	5.65e-14
Rflnb	5.69373	3.94e-238	5.65e-14
Satb1	-4.06252	3.28e-235	5.65e-14
Arhgap32	-6.38039	3.66e-232	5.65e-14
Glb1l2	-5.95596	1.74e-227	5.65e-14
Gpam	2.00374	4.11e-227	5.65e-14
Tcf4	-2.32962	7.13e-226	5.65e-14
Mreg	5.96339	9.62e-225	5.65e-14
Lamtor3	3.17099	2.4e-221	5.65e-14
Pla2g5	5.41208	4.7e-220	5.65e-14
AB124611	6.60161	1.01e-212	5.65e-14
Alcam	8.40818	4.91e-212	5.65e-14
Csgalnact1	-5.25184	2.99e-207	5.65e-14
C3	6.3875	1.39e-206	5.65e-14
1110059E24Rik	-1.94038	6.14e-204	5.65e-14
Igsf6	4.68127	3.65e-200	5.65e-14
Elane	4.05489	7.67e-199	5.65e-14
Thbd	-2.96282	8.71e-199	5.65e-14
Marveld1	2.99997	8.33e-198	5.65e-14
Adgrg1	-5.38132	2.26e-197	5.65e-14
Pxylp1	2.27253	1.49e-196	5.65e-14
Slc30a4	-5.66597	8.49e-196	5.65e-14
Gatm	3.77613	8.52e-195	5.65e-14
Pglyrp1	6.24787	1.14e-194	5.65e-14
Zfp608	-2.32715	5.99e-193	5.65e-14
Htr1b	-7.26703	3.12e-191	5.65e-14
Adgrg6	-5.64885	1.4e-190	5.65e-14
Il6st	-4.9362	7.06e-190	5.65e-14
Wfdc21	8.20739	8.29e-187	5.65e-14
Me1	-2.76378	1.33e-186	5.65e-14
Acpp	6.65943	2.47e-186	5.65e-14
Sla	2.86695	3.82e-182	5.65e-14
Ces1d	7.85503	6.01e-182	5.65e-14
Noct	2.94601	1.17e-176	5.65e-14
Sema4a	3.7554	1.29e-176	5.65e-14
Abcd2	3.31936	2.15e-176	5.65e-14
Il1rl2	5.72511	7.39e-174	5.65e-14
Apba3	3.60201	2.9e-172	5.65e-14
Hr	6.47022	5.06e-171	5.65e-14
Tbkbp1	2.20745	5.72e-171	5.65e-14
Hormad2	4.33449	3.57e-170	5.65e-14
Nsf	-2.11267	9.91e-170	5.65e-14
Cd24a	6.60208	1.06e-168	1.1e-13
Lin28a	2.08037	3.67e-168	1.1e-13
Cybb	6.45655	5.28e-167	1.56e-13
Pecam1	-2.83433	9.2e-167	1.56e-13
Ireb2	2.46659	2.13e-166	1.56e-13
Rhob	1.94538	4.97e-166	1.56e-13
Lrg1	7.54742	2.8e-165	1.98e-13
Nrp2	5.56927	4.93e-165	1.98e-13
Gm48368	3.60919	5.49e-165	1.98e-13
Ifngr1	1.9785	1.87e-164	1.98e-13
Actn1	2.57707	1.05e-163	2.39e-13
Tshz1	-2.56723	1.56e-163	2.39e-13
Gm9864	3.85657	2.6e-163	2.39e-13
Hvcn1	4.15695	1.87e-162	2.83e-13
Gjb3	5.22474	1.49e-161	3.73e-13
Ikbke	3.85564	5.55e-161	4.15e-13
Dgat2	4.22084	3.29e-158	6.83e-13
Gpx3	5.96994	8.59e-157	9.01e-13
Chil3	9.47179	2.43e-156	9.8e-13
Ramp3	3.15099	1.9e-154	1.41e-12
C2cd4a	-8.74509	5.65e-154	1.53e-12
Pde8a	5.80264	4.74e-153	1.85e-12
Nrap	-7.12126	3.14e-152	2.13e-12
Klf2	5.48247	9.62e-152	2.32e-12
Tspan32	2.82495	2.46e-150	3.06e-12
S100a8	8.64804	2.77e-150	3.06e-12
S100a9	8.94798	1.55e-149	3.52e-12
Clec12a	4.95383	8.66e-149	4.09e-12
Thsd7a	-5.79081	3.74e-148	4.57e-12
2019-09-01	5.0872	7.2e-148	4.8e-12
Arhgap4	3.63083	1.08e-147	4.91e-12
Ceacam1	4.57446	4.48e-145	8.29e-12
Itgam	5.3237	8.93e-144	1.07e-11
Ngp	9.46155	1.32e-143	1.09e-11
Pram1	6.96319	6.2e-142	1.52e-11
Lair1	4.63774	2.12e-141	1.67e-11
Nrgn	-5.55353	2.85e-140	2.09e-11
Psd3	-3.34594	8.35e-140	2.25e-11
Nucb2	2.30113	8.85e-140	2.25e-11
Mcemp1	6.56871	9.41e-140	2.25e-11
Neto2	-2.52304	3.33e-139	2.5e-11
Mefv	3.68446	5.13e-139	2.57e-11
Cd177	9.23209	7.62e-139	2.64e-11
Bcl2	-2.87113	2.57e-138	2.91e-11
Mpp1	2.68872	1.07e-137	3.26e-11
Ltb4r1	4.2855	1.16e-137	3.26e-11
Gria2	-6.43628	2.76e-137	3.49e-11
Hip1	-2.29254	3.03e-137	3.49e-11
Maml3	-2.56464	3.87e-137	3.54e-11
Nlrx1	2.33166	4.06e-136	4.31e-11
Spata13	3.2119	1.52e-135	4.8e-11
Trem3	3.31158	1.94e-135	4.87e-11
Mgst2	3.61268	8.74e-135	5.51e-11
Lypd6b	-6.60096	2.23e-134	5.93e-11
Aff2	4.25229	7.33e-134	6.54e-11
Cebpe	4.03623	1.34e-133	6.84e-11
Fzd4	-4.97389	2.23e-133	7.09e-11
Dtna	-3.86924	2.57e-132	8.72e-11
Gca	3.4155	4.45e-132	9.09e-11
Itga6	-4.1508	1.71e-131	1.01e-10
Afap1l1	-4.01563	3.65e-131	1.08e-10
Prkd3	-1.91373	5.63e-131	1.11e-10
Cldn15	2.42548	9.51e-131	1.15e-10
Inpp5j	6.38143	3.85e-130	1.3e-10
Perp	-4.05102	1.32e-129	1.43e-10
Amotl2	7.4217	2e-129	1.47e-10
H2afz	2.29907	2.87e-129	1.51e-10
Btla	-1.70448	1.79e-128	1.76e-10
Enah	4.30438	5.08e-128	1.91e-10
Slc8b1	2.28498	5.2e-128	1.91e-10
Sgip1	3.63735	2.17e-127	2.15e-10
Stfa1	8.5999	6.09e-127	2.34e-10
Syne1	4.10949	7.67e-127	2.35e-10
Tespa1	-5.21474	7.77e-127	2.35e-10
Adssl1	2.58025	1.13e-126	2.42e-10
Auts2	-4.81246	2.32e-126	2.56e-10
Ptpn22	4.51153	8.31e-126	2.84e-10
Esyt3	3.33312	1.33e-125	2.94e-10
Hmgn3	-4.93953	4.24e-125	3.23e-10
Hipk2	-2.13838	4.76e-125	3.25e-10
Gm21188	6.34109	7.83e-125	3.37e-10
Atp10a	-1.94745	6.65e-124	4.04e-10
Prtn3	2.80825	5.53e-123	4.84e-10
Dstn	2.33674	9.29e-123	5.03e-10
Aoah	4.6274	2.17e-122	5.38e-10
Ankrd63	3.44995	5.14e-122	5.77e-10
B4galnt3	8.11218	1.8e-121	6.41e-10
Wt1	-7.07211	3.82e-121	6.79e-10
Sh3bp1	2.08295	4.05e-121	6.79e-10
Gm5483	9.19942	1.03e-120	7.33e-10
Mgst1	6.83889	1.96e-120	7.71e-10
Tmc7	8.13145	3.24e-120	8.01e-10
Lcp2	4.10475	8.55e-120	8.67e-10
Ephb2	-5.83236	1.16e-119	8.85e-10
Mdga1	-6.75446	2.02e-119	9.21e-10
Ccdc125	3.83789	2.09e-119	9.21e-10
S100a6	5.16264	3.36e-119	9.54e-10
Igfbp4	1.96943	1.68e-118	1.09e-09
Twsg1	-1.9207	1.48e-117	1.31e-09
Klhl3	2.28258	1.48e-117	1.31e-09
Arsb	3.03277	2.5e-117	1.36e-09
Myo1f	3.23629	2.88e-117	1.37e-09
Osbpl3	-2.95104	4.89e-117	1.43e-09
Gm8203	2.21599	9.91e-117	1.51e-09
Ccl6	6.0005	1.78e-116	1.58e-09
Ncf4	3.22446	2.35e-116	1.61e-09
Hoxa7	-7.98431	7.35e-116	1.77e-09
B4galt6	7.17325	1.18e-115	1.84e-09
D330020A13Rik	8.49046	1.9e-115	1.91e-09
Ccno	3.50137	5.78e-115	2.09e-09
St6galnac3	-4.99605	1.41e-114	2.25e-09
Unc93b1	4.07161	1.97e-114	2.3e-09
Hk3	4.05642	6.82e-114	2.56e-09
Fam155a	-5.39125	2.09e-113	2.81e-09
Ebi3	5.79112	3.18e-113	2.9e-09
Rell1	3.72746	5.87e-113	3.04e-09
Ppm1h	2.23344	1.76e-112	3.33e-09
Tyrobp	5.12275	1.87e-112	3.33e-09
Scamp5	4.14505	2.25e-112	3.37e-09
Ttc21a	6.68511	1.41e-111	3.94e-09
Pclaf	-2.2077	2.52e-111	4.12e-09
Fgr	5.67346	4.13e-111	4.29e-09
Luzp1	-4.10405	1.95e-110	4.89e-09
Slc36a4	2.82841	6.14e-110	5.38e-09
Mgll	7.06582	9.58e-110	5.57e-09
Khk	4.23281	1.58e-109	5.79e-09
C530008M17Rik	-3.56783	2.63e-109	6.02e-09
Vcan	-3.10499	4.7e-108	7.73e-09
Arhgdib	1.62955	4.2e-107	9.33e-09
Lamc1	-4.07515	4.95e-107	9.42e-09
Foxc1	-6.27787	1.86e-106	1.05e-08
Pnpo	1.34149	2.67e-106	1.08e-08
Unc119	1.39562	4.41e-106	1.13e-08
Myo7a	1.80567	5.11e-106	1.13e-08
Fam126a	1.80813	1.2e-105	1.22e-08
Ripor1	-1.76269	3.38e-105	1.33e-08
Dnajb14	3.50207	4.41e-105	1.35e-08
BC100530	8.99064	4.63e-105	1.35e-08
Tom1	1.39323	8.07e-105	1.41e-08
Serinc5	-2.62281	8.3e-105	1.41e-08
Dnah8	3.81172	1.01e-104	1.42e-08
Rab3gap1	1.87035	1.04e-104	1.42e-08
Kcnk12	6.81723	1.12e-104	1.43e-08
Fads6	2.70986	1.3e-103	1.76e-08
Hsd11b1	6.05407	1.85e-103	1.81e-08
Gsr	2.17366	3.35e-103	1.9e-08
Tbc1d22b	-1.44229	4.3e-103	1.93e-08
Dctn1	1.81077	1.08e-102	2.09e-08
P2rx1	3.34783	1.51e-102	2.14e-08
Xrcc5	3.79657	1.67e-102	2.15e-08
Psmb8	-2.60653	2.61e-102	2.23e-08
Ccdc88b	1.87298	3.82e-102	2.29e-08
Arfgef3	-4.46055	1.22e-101	2.53e-08
Egln3	-1.94611	1.56e-101	2.57e-08
Dsp	-3.31973	2.4e-101	2.66e-08
Cyth4	1.72904	3.82e-101	2.76e-08
Prrg4	-3.33993	4.22e-101	2.77e-08
Tusc1	3.63705	7.78e-101	2.91e-08
Adgre1	-3.16781	1.54e-100	3.08e-08
Dennd2d	2.14493	1.69e-100	3.09e-08
Ms4a3	1.42578	3.52e-100	3.29e-08
Aldh3b1	4.51429	2.07e-99	3.83e-08
Tnfsf13	4.11228	2.62e-99	3.89e-08
B4galnt4	-4.47392	5.84e-99	4.16e-08
Csf2ra	2.9862	6.99e-99	4.2e-08
Ugt1a7c	-3.07446	1.55e-98	4.49e-08
S100a1	3.7822	2.43e-98	4.65e-08
Mmp12	-7.12835	1.62e-97	5.48e-08
Serpina3g	-4.69337	1.72e-97	5.49e-08
Entpd1	5.63841	2.2e-97	5.59e-08
F2rl2	-3.49576	4.59e-97	5.94e-08
Mfsd13a	1.70456	3.87e-96	7.14e-08
Cd48	-2.13922	4.56e-96	7.21e-08
Zeb1	4.09481	8.49e-96	7.59e-08
Man1c1	2.3779	9.48e-96	7.63e-08
Abhd17b	-2.16885	1.36e-95	7.85e-08
Tmem53	7.3712	2.81e-95	8.33e-08
Megf9	3.08152	1.1e-94	9.36e-08
Msi2	-2.45604	1.33e-94	9.49e-08
Mapkapk3	1.18069	1.58e-94	9.59e-08
Glp1r	5.83659	3.47e-94	1.02e-07
Prkar2b	-1.37926	6.75e-94	1.08e-07
Arid3a	1.5596	1.18e-93	1.13e-07
Ctse	6.77525	1.24e-93	1.13e-07
Gbe1	1.53452	2.74e-93	1.21e-07
Edem3	-1.96044	5.96e-93	1.29e-07
Mov10	-2.70604	2.92e-92	1.48e-07
Slc44a1	-2.58792	2.94e-92	1.48e-07
Cd300lf	6.29007	4.53e-92	1.53e-07
Gm10925	1.81744	8.94e-92	1.62e-07
Adgre5	2.90404	9.96e-92	1.63e-07
Plcb2	2.08377	1.4e-91	1.67e-07
B4galnt1	1.19119	1.53e-91	1.68e-07
Bend4	-4.72215	1.71e-91	1.69e-07
Nrg4	2.77551	2.15e-91	1.71e-07
Sh3glb1	-1.75689	6.64e-91	1.89e-07
Lbh	2.52112	1.2e-90	1.98e-07
Vps13c	-1.4321	4.14e-90	2.2e-07
Ets1	3.68824	4.74e-90	2.22e-07
Ccm2	1.4514	1.15e-89	2.39e-07
Slc35c1	1.35599	1.41e-89	2.43e-07
Map3k9	5.87034	2.25e-89	2.52e-07
Rtn4r	-3.19344	2.44e-89	2.53e-07
Alas1	2.28141	2.51e-89	2.53e-07
Camp	9.45526	4.14e-89	2.63e-07
Slc9a3r2	5.26067	5.19e-89	2.67e-07
Ttc7b	2.06877	8.58e-89	2.79e-07
Arhgap45	1.84822	1.29e-88	2.88e-07
Zfp395	2.22717	1.84e-88	2.96e-07
Mib2	2.50492	2.54e-88	3.03e-07
Ypel5	3.11396	2.56e-88	3.03e-07
Chil1	8.89216	3.27e-88	3.08e-07
Crtap	-1.71683	1.03e-87	3.4e-07
Sytl1	3.85356	1.54e-87	3.51e-07
Armcx4	-4.06695	1.94e-87	3.57e-07
Tbc1d10c	3.83245	1.99e-87	3.57e-07
Limd2	1.59189	3.46e-87	3.73e-07
Sgms2	2.51532	4.44e-87	3.8e-07
Lta4h	1.31381	4.53e-87	3.8e-07
Pfkfb4	3.09609	1.21e-86	4.13e-07
Trps1	-2.30215	2.09e-86	4.32e-07
Stfa3	9.33252	3.7e-86	4.53e-07
Ttc7	2.66614	4.18e-86	4.56e-07
Rhoj	3.34437	6.84e-86	4.75e-07
Col4a1	-4.39981	9.48e-86	4.87e-07
Gng11	3.13099	1.03e-85	4.89e-07
Ramp1	5.00352	1.11e-85	4.91e-07
Tfec	2.82533	1.46e-85	5.01e-07
Acvrl1	5.71603	1.93e-85	5.11e-07
Bmp8a	4.03501	1.99e-85	5.11e-07
Muc13	-4.75301	6.94e-85	5.69e-07
Nfatc2	3.01349	7.67e-85	5.73e-07
Cdkn2c	-2.51606	8.6e-85	5.77e-07
Arap3	2.35381	1.32e-84	5.97e-07
Lalba	6.5696	3.47e-84	6.48e-07
Naip2	1.71984	4.19e-84	6.57e-07
St8sia4	-2.36017	5.61e-84	6.7e-07
Gm7694	6.13538	5.65e-84	6.7e-07
Vsir	3.20549	5.92e-84	6.71e-07
Chst15	6.15981	7.32e-84	6.81e-07
Tmc8	2.80368	9.2e-84	6.93e-07
Nlrp1a	3.96162	1.1e-83	7.02e-07
Lrmp	1.52745	1.47e-83	7.18e-07
Prune2	-3.35267	2.36e-83	7.46e-07
2019-09-05	6.58101	3.14e-83	7.63e-07
Adcy7	1.72489	3.23e-83	7.63e-07
Gpr157	4.25194	3.64e-83	7.68e-07
Trp53bp2	-3.2445	1.09e-82	8.44e-07
Mpo	2.88011	1.2e-82	8.48e-07
Tceal8	7.02612	1.6e-82	8.68e-07
Cracr2b	3.1923	2.47e-82	8.99e-07
Olfm4	8.77157	2.77e-82	9.06e-07
Ppm1l	4.71761	3.95e-82	9.32e-07
Snx24	-2.33103	4.79e-82	9.45e-07
Rasal3	2.87204	6.52e-82	9.68e-07
Vegfa	2.66511	8.46e-82	9.88e-07
Cyba	2.53396	8.9e-82	9.89e-07
Homer2	-5.01653	9.67e-82	9.93e-07
1700066M21Rik	2.49244	1.09e-81	1e-06
Raph1	-3.48535	2.48e-81	1.07e-06
Atp2a3	2.31023	2.67e-81	1.08e-06
Pacs2	2.12126	2.83e-81	1.08e-06
Chsy1	-1.39997	3.85e-81	1.11e-06
BC049762	6.77398	4.83e-81	1.13e-06
1810055G02Rik	1.6551	5.95e-81	1.14e-06
Stc2	5.71511	9e-81	1.18e-06
Cep164	3.18857	9.4e-81	1.18e-06
Mapk13	5.22019	1.55e-80	1.23e-06
Tlr4	1.36103	1.63e-80	1.24e-06
Stfa2l1	9.39825	2.13e-80	1.26e-06
Flnb	-2.83767	2.48e-80	1.27e-06
Sipa1	1.75375	4.31e-80	1.33e-06
Dse	-3.42972	5.13e-80	1.35e-06
Il1r2	8.32164	8.23e-80	1.41e-06
Fut8	-2.31646	1.16e-79	1.44e-06
Aatk	3.02341	1.28e-79	1.45e-06
Cd300ld	4.7192	1.47e-79	1.47e-06
Gmfg	2.41125	2.12e-79	1.51e-06
Rnf213	1.52461	2.71e-79	1.54e-06
Mcub	-2.70151	4.99e-79	1.62e-06
Csrnp1	3.39194	6.78e-79	1.66e-06
Kynu	-8.80943	1.27e-78	1.75e-06
Frzb	-8.49648	1.37e-78	1.76e-06
Rps6ka1	1.41221	3.4e-78	1.9e-06
Gnptab	-1.32428	3.69e-78	1.91e-06
Ldlrap1	1.21739	5.33e-78	1.96e-06
Ncor2	1.29125	5.4e-78	1.96e-06
Itgb2l	8.68855	5.72e-78	1.97e-06
Snap47	2.44008	5.8e-78	1.97e-06
Itgb2	3.51301	6.84e-78	1.99e-06
C1qtnf6	6.91267	7.85e-78	2.01e-06
Clstn3	3.06872	1.09e-77	2.06e-06
2019-09-10	-3.93534	1.6e-77	2.13e-06
Gapt	3.31523	1.84e-77	2.15e-06
Rcn1	-1.97624	2.11e-77	2.17e-06
Bmpr2	-1.6062	3.14e-77	2.24e-06
Mmp2	4.72644	3.19e-77	2.24e-06
5031439G07Rik	1.44496	3.75e-77	2.26e-06
C130026I21Rik	5.83714	5.37e-77	2.33e-06
Cd52	4.95539	9.54e-77	2.45e-06
Nos1ap	5.85768	1.09e-76	2.47e-06
Il6ra	2.31005	1.29e-76	2.5e-06
Cd93	-1.15922	1.65e-76	2.55e-06
Themis2	3.41563	3.89e-76	2.74e-06
Msrb1	2.5533	4.49e-76	2.77e-06
Tjp3	2.71924	7.73e-76	2.9e-06
Cebpd	2.57068	8.05e-76	2.9e-06
Amz1	2.36589	9.28e-76	2.93e-06
Arrb1	2.11068	1.88e-75	3.11e-06
Sp140	3.26622	2.16e-75	3.14e-06
Adgrg3	1.32712	2.29e-75	3.15e-06
Ntn4	-6.08012	2.38e-75	3.15e-06
Arhgap35	-2.2418	3.27e-75	3.24e-06
Rhou	2.27633	6.11e-75	3.41e-06
Adhfe1	4.03489	6.35e-75	3.42e-06
Plin3	2.2089	7.13e-75	3.44e-06
Gm48641	8.27095	1.01e-74	3.54e-06
Abtb1	2.56278	1.63e-74	3.68e-06
Tkt	1.21602	2.07e-74	3.75e-06
Mst1	3.59415	2.15e-74	3.76e-06
Shank3	-7.10791	2.78e-74	3.83e-06
Galm	5.24179	9.76e-74	4.28e-06
Ctsb	2.19617	1e-73	4.28e-06
Cited2	1.40696	1.1e-73	4.3e-06
Tnfrsf23	4.45018	1.13e-73	4.3e-06
Rnaset2b	1.81795	1.28e-73	4.34e-06
Chn2	-4.15846	2.01e-73	4.5e-06
Abr	1.81865	2.53e-73	4.59e-06
Cln6	1.42524	3.45e-73	4.7e-06
Ndrg2	5.51306	4.51e-73	4.8e-06
Plekho1	-3.33441	4.87e-73	4.82e-06
Slc6a13	4.64756	8.72e-73	5.07e-06
Creb3l1	4.08897	1.03e-72	5.13e-06
Tbc1d8	4.09778	2.61e-72	5.56e-06
Stag3	5.42962	2.71e-72	5.56e-06
Zfpm1	-4.71761	2.79e-72	5.57e-06
Rnaset2a	1.68392	4.23e-72	5.76e-06
Stap2	6.80455	4.68e-72	5.8e-06
Fmo5	4.21222	5.7e-72	5.89e-06
Tuba4a	0.933029	9.02e-72	6.12e-06
Stfa2	9.42284	9.6e-72	6.14e-06
Prkcd	1.93287	1.44e-71	6.35e-06
Napsa	2.72485	1.84e-71	6.47e-06
Ifit2	2.17192	2.19e-71	6.56e-06
Ighv1-41	3.85095	3.43e-71	6.81e-06
Tcirg1	1.71161	3.93e-71	6.88e-06
Slc40a1	4.74325	4.72e-71	6.97e-06
Runx2	-1.76702	7.66e-71	7.26e-06
Klf6	2.80567	8.07e-71	7.28e-06
Mtus1	1.73552	1.07e-70	7.45e-06
Il21r	2.442	2.22e-70	7.93e-06
Selenop	3.59487	3.01e-70	8.13e-06
Angpt1	-4.15463	3.21e-70	8.15e-06
Ankrd28	1.64723	4.21e-70	8.33e-06
Ipo4	-1.5531	6.67e-70	8.66e-06
D1Ertd622e	2.32145	7.31e-70	8.71e-06
Gabpb1	-1.17136	9.77e-70	8.92e-06
4930523C07Rik	2.92347	1.26e-69	9.1e-06
H2afy2	-3.05761	1.47e-69	9.21e-06
Fbp2	-3.63266	2.69e-69	9.67e-06
Myo1g	1.11325	2.69e-69	9.67e-06
Ptgs1	1.87256	2.89e-69	9.71e-06
Reep5	-1.49887	4.46e-69	1.01e-05
Nlrp12	5.97867	1.1e-68	1.09e-05
Tspoap1	3.33051	1.22e-68	1.1e-05
Bmi1	-1.33207	1.68e-68	1.13e-05
Fgl2	1.66779	1.92e-68	1.14e-05
Gcnt1	-1.41573	2.01e-68	1.14e-05
Map3k15	3.15856	2.2e-68	1.15e-05
Atp8a1	2.06607	3.77e-68	1.2e-05
Slco4c1	8.81522	3.92e-68	1.2e-05
Atp8b4	1.3865	4.4e-68	1.21e-05
G0s2	7.04657	6.33e-68	1.25e-05
Lbp	2.24693	1.38e-67	1.33e-05
Lrch4	1.41405	1.85e-67	1.37e-05
Daglb	2.02502	1.98e-67	1.37e-05
Hck	6.3065	3.24e-67	1.43e-05
Syde2	-4.37727	3.66e-67	1.44e-05
Tm7sf2	1.33074	5.38e-67	1.49e-05
Nedd9	2.2309	6.15e-67	1.5e-05
Plscr3	1.61769	6.62e-67	1.51e-05
Gpr160	1.73435	8.07e-67	1.53e-05
Mgam	3.29007	9.43e-67	1.55e-05
Oaf	-3.14867	1.05e-66	1.56e-05
Siglecg	6.93391	1.06e-66	1.56e-05
Arhgap6	-3.45107	1.24e-66	1.58e-05
Rdh12	4.03439	1.38e-66	1.59e-05
Als2	-1.63403	2.34e-66	1.67e-05
Lyst	2.41027	2.86e-66	1.69e-05
Elk3	-3.19366	3.05e-66	1.7e-05
Pak1	2.20184	3.42e-66	1.71e-05
Glrx	2.03435	3.7e-66	1.72e-05
S100a11	1.39091	5.92e-66	1.79e-05
Lrrk2	6.37712	6.19e-66	1.79e-05
Ext1	-3.15426	7.56e-66	1.82e-05
Pik3r5	4.95068	1.68e-65	1.95e-05
Nlrc4	3.13547	2.1e-65	1.99e-05
Rasgrp4	4.57161	8.5e-65	2.25e-05
Ppm1e	-2.36879	2.57e-64	2.47e-05
Gmip	1.90483	2.67e-64	2.48e-05
Pnp	1.3231	3.74e-64	2.55e-05
Cd37	2.11797	4.28e-64	2.57e-05
Sat1	1.78298	1.08e-63	2.79e-05
Sorl1	2.50009	1.14e-63	2.8e-05
Rnd1	3.0836	1.57e-63	2.87e-05
2019-03-09	-3.35285	1.64e-63	2.88e-05
Gk	-1.72494	2.28e-63	2.96e-05
Cish	3.38089	2.37e-63	2.96e-05
Tmsb4x	2.26996	2.39e-63	2.96e-05
Map4k4	-2.88897	3.59e-63	3.06e-05
Ltf	7.77307	3.77e-63	3.07e-05
Trove2	-1.67699	4.23e-63	3.09e-05
Jdp2	2.00344	4.47e-63	3.1e-05
Rps6ka3	-1.08402	4.55e-63	3.1e-05
Mid1	-1.5989	6.34e-63	3.18e-05
Tmem156	-3.78669	6.42e-63	3.18e-05
Cyp27a1	6.01243	9.51e-63	3.29e-05
Hmgn1	-3.76313	1.05e-62	3.31e-05
Txndc5	-3.25237	2.03e-62	3.5e-05
Sirt5	2.19677	2.05e-62	3.5e-05
Il18r1	3.64977	2.22e-62	3.52e-05
Plekhg1	6.55011	2.56e-62	3.56e-05
Apobec3	-1.07207	2.62e-62	3.56e-05
Myo18b	4.78969	3.05e-62	3.6e-05
Stk10	2.57287	3.39e-62	3.63e-05
Lst1	4.08456	6.46e-62	3.83e-05
Pilrb1	6.23772	8.06e-62	3.9e-05
Pyroxd2	2.47085	1.05e-61	3.99e-05
Zmat3	-3.11426	1.97e-61	4.21e-05
Syne2	2.61258	2.37e-61	4.27e-05
Galns	1.46694	2.6e-61	4.3e-05
Slc37a1	1.88711	3.27e-61	4.38e-05
Fam84b	-2.21888	3.76e-61	4.43e-05
Acap1	1.68046	4.14e-61	4.46e-05
Pstpip1	1.61859	5.53e-61	4.56e-05
Mex3a	-3.22813	6.53e-61	4.62e-05
Gstt2	1.76484	7.22e-61	4.66e-05
Hip1r	3.91887	7.41e-61	4.66e-05
Hmces	-1.94416	8.28e-61	4.7e-05
Tmem154	4.32578	1.16e-60	4.83e-05
Zfp575	6.8015	1.95e-60	5.05e-05
Mrgpra2b	3.46678	2.01e-60	5.05e-05
Trappc6a	1.75764	2.77e-60	5.19e-05
Lrrc25	2.61586	3.11e-60	5.23e-05
Cytip	1.59711	4.2e-60	5.37e-05
Fancb	-1.72322	4.52e-60	5.39e-05
Galntl6	6.11097	4.71e-60	5.4e-05
Gstm5	-2.95745	5.29e-60	5.45e-05
Usp25	-1.54503	5.38e-60	5.45e-05
Zfp385a	-2.18201	7.31e-60	5.59e-05
Arrb2	2.17928	8.46e-60	5.65e-05
Lrba	-1.13577	8.93e-60	5.65e-05
Gja5	4.79183	8.95e-60	5.65e-05
Ggta1	2.12634	8.96e-60	5.65e-05
Mlycd	2.00798	1.14e-59	5.76e-05
Tnfrsf13b	1.31642	1.26e-59	5.8e-05
Kctd12	2.14383	1.37e-59	5.83e-05
Kansl1l	-1.70374	1.7e-59	5.93e-05
Dab2ip	-1.85488	1.82e-59	5.96e-05
Mcfd2	1.89264	2.13e-59	6.03e-05
Prdx5	2.73349	2.35e-59	6.07e-05
Maged2	1.51612	3.02e-59	6.2e-05
Ncf1	2.0333	5.19e-59	6.5e-05
Slc9a9	-3.71609	6.42e-59	6.61e-05
Gm1966	1.96825	7.3e-59	6.67e-05
Rnf150	-3.9602	7.4e-59	6.67e-05
Slc16a3	2.21261	9.12e-59	6.78e-05
B430306N03Rik	4.36845	9.62e-59	6.8e-05
Ces2g	3.81918	1.18e-58	6.92e-05
Nid2	3.81402	1.22e-58	6.92e-05
Zadh2	-1.02447	1.39e-58	6.99e-05
Rgs18	-1.19686	1.58e-58	7.06e-05
Ptpn3	-2.37716	1.82e-58	7.14e-05
Fry	2.72309	2.12e-58	7.22e-05
Gpr84	2.80372	2.17e-58	7.22e-05
Pank1	-1.51643	4.97e-58	7.77e-05
Arhgap9	2.03181	6.38e-58	7.93e-05
Adcy6	-4.69175	7.09e-58	7.99e-05
Als2cl	7.32006	7.3e-58	7.99e-05
Oas1g	3.92396	7.57e-58	8.01e-05
Clec4a2	6.09334	9.9e-58	8.18e-05
Tep1	2.01679	1.27e-57	8.35e-05
Rpia	1.11303	1.47e-57	8.45e-05
Palld	3.34601	1.63e-57	8.51e-05
Golm1	-3.79739	2.02e-57	8.66e-05
Lamtor2	1.45942	2.56e-57	8.83e-05
AI661453	4.06225	2.8e-57	8.89e-05
Pcdh7	-1.80326	3.4e-57	9.03e-05
Sh3tc1	4.92016	3.63e-57	9.06e-05
Ptpru	2.52088	8.47e-57	9.76e-05
Fbxo28	-1.41678	9.14e-57	9.81e-05
Klhl5	-2.56492	9.49e-57	9.83e-05
Clec5a	2.9602	9.98e-57	9.86e-05
Pqlc1	1.64095	1.68e-56	0.000103095
H2-DMa	-1.90123	2.19e-56	0.000105388
Apobr	3.43847	2.32e-56	0.000105726
Slc39a14	-2.80398	2.87e-56	0.000107605
Myo18a	1.19	3.28e-56	0.000108695
4931406C07Rik	-1.26973	3.59e-56	0.000109404
Rnf167	2.42925	3.78e-56	0.000109629
Nfam1	2.14151	3.82e-56	0.000109629
Pnpla7	2.55542	9.26e-56	0.000118475
Tap1	-1.65098	1.07e-55	0.000119656
Tgfbr1	-1.2145	1.07e-55	0.000119656
Cdk5rap3	1.09113	1.25e-55	0.000121075
Rai14	-1.04189	1.6e-55	0.000123571
Grn	2.44204	1.76e-55	0.000124405
Mindy1	1.45722	1.99e-55	0.000125574
Man2b2	1.49876	2.13e-55	0.000125963
Ica1	2.54947	2.14e-55	0.000125963
Gorasp1	1.5358	2.26e-55	0.00012636
Pld1	1.33677	2.84e-55	0.000128792
Ccdc154	5.58555	4.39e-55	0.000133682
Wdfy1	1.50035	4.5e-55	0.00013374
Ndufv3	1.21244	4.83e-55	0.000134383
Gm9855	-2.91041	4.94e-55	0.000134409
Irs2	-2.87911	5.15e-55	0.000134698
Mex3b	-2.93093	5.25e-55	0.000134707
Stard8	2.35404	8.69e-55	0.00014069
Dok2	2.02816	1.31e-54	0.000145717
Zbtb7b	2.23887	1.97e-54	0.000150918
Nt5e	-2.7268	2.16e-54	0.000151907
BC035044	1.36081	3.25e-54	0.000157325
Eif3m	-1.33605	3.77e-54	0.000159167
H2-Q10	4.21064	4.05e-54	0.000159952
Itch	1.92841	5.14e-54	0.000163126
Uap1l1	1.29346	5.65e-54	0.000164243
Rnasel	2.13567	6.37e-54	0.000165473
Yes1	3.27202	6.37e-54	0.000165473
Ndrg1	2.30012	8.17e-54	0.00016894
Tll1	-6.24273	9.64e-54	0.000171183
2010111I01Rik	-2.17613	1.12e-53	0.000173154
Nrp1	-3.469	1.36e-53	0.000175926
Plxnd1	3.09565	1.95e-53	0.000181444
Serpine2	-2.04159	2.45e-53	0.000184924
Hgf	-3.26951	2.92e-53	0.000187541
Gm364	4.92887	3.29e-53	0.00018925
Vav1	1.09404	4.97e-53	0.000196116
Ccm2l	1.93906	5.47e-53	0.00019748
Rab27a	1.13925	7.62e-53	0.000202945
Mllt3	-3.46162	7.69e-53	0.000202945
Mapk4	4.64607	7.92e-53	0.000203168
Abcb9	2.56788	8.39e-53	0.000203689
Fnbp1l	2.6197	8.45e-53	0.000203689
Itsn1	-3.35324	9.1e-53	0.000204704
Myef2	-1.40279	1e-52	0.000206152
Fgd6	-1.8205	1.11e-52	0.000207611
Ugcg	-1.07273	1.12e-52	0.000207611
Adam17	-1.15542	1.17e-52	0.000208039
Cdyl	-1.10067	1.33e-52	0.000210069
Crk	-1.01839	1.41e-52	0.000210819
Lpcat2	2.99569	1.53e-52	0.00021206
Slco4a1	2.20378	1.64e-52	0.000213106
1600014C10Rik	2.2723	2.15e-52	0.00021796
Wdr66	4.11645	2.29e-52	0.000218883
Epb41l2	-1.5049	2.82e-52	0.000222662
Ceacam10	9.32057	3.31e-52	0.000225531
Gys1	1.13515	3.8e-52	0.000228014
Nat8l	4.52592	4.88e-52	0.000232824
Pctp	1.35898	6.19e-52	0.000237463
Naa30	-1.16775	6.89e-52	0.000239397
Fgd2	3.59305	7.93e-52	0.000242052
Qtrt2	-1.81172	9.58e-52	0.000245821
Naglu	2.11004	1.29e-51	0.000252195
Papss2	-2.89022	1.33e-51	0.000252391
Gabbr1	2.49194	1.35e-51	0.000252419
Rac2	1.49505	1.46e-51	0.000253804
Arhgef6	1.53981	1.51e-51	0.000254076
Ptk2b	1.68411	1.72e-51	0.00025652
Sos1	-1.10508	1.74e-51	0.00025652
Tjp2	-3.71899	1.8e-51	0.00025671
Mtf1	0.975608	1.81e-51	0.00025671
Cd151	-1.61532	2.11e-51	0.000259893
Serpinb7	-5.49493	2.59e-51	0.000264205
Hs6st1	-1.54996	2.63e-51	0.000264205
Pik3cd	0.999201	2.79e-51	0.000265234
C130050O18Rik	3.64823	2.94e-51	0.000266089
Snx29	2.90245	3.89e-51	0.000272462
Twf2	1.04129	4.37e-51	0.000274897
Tmed3	1.75243	4.45e-51	0.000274897
Ak3	2.07406	4.52e-51	0.000274897
Sfn	1.69955	4.63e-51	0.000275074
Palm	1.44815	4.98e-51	0.00027643
Map4k2	2.65318	5.36e-51	0.000277883
6430548M08Rik	5.47745	7.35e-51	0.000285446
Slc4a7	-1.71187	7.91e-51	0.000286887
Mavs	-1.32492	8.24e-51	0.000287389
2900026A02Rik	-2.57598	8.34e-51	0.000287389
Rogdi	2.18034	1.16e-50	0.000295641
Cd300c2	6.46615	1.31e-50	0.000298452
Trim59	-1.49185	1.49e-50	0.000301431
Cd68	2.74637	1.66e-50	0.000303953
Thbs4	5.04778	1.75e-50	0.000304956
Tmem268	-3.43767	2.21e-50	0.000310952
2310022B05Rik	-1.84774	3.94e-50	0.000327063
Ank	-3.4678	4.19e-50	0.000327914
Pygl	2.2644	4.19e-50	0.000327914
Tmem86a	3.89071	4.39e-50	0.000328785
Tnfaip2	2.10134	4.61e-50	0.000329787
Chst13	1.74469	4.79e-50	0.000330434
Pnpla1	4.10981	7.65e-50	0.000344162
Foxp1	-1.72483	7.89e-50	0.000344585
9930111J21Rik2	3.69044	9.8e-50	0.000350877
Lamb3	2.71605	1.36e-49	0.000360843
Naip5	2.37809	2.36e-49	0.000378678
Kcnk10	-6.75473	2.62e-49	0.000381674
Agpat2	1.742	3.15e-49	0.000387499
Cdk17	-1.44732	3.61e-49	0.00039177
Etnk1	-1.4279	4.74e-49	0.000400903
Hsdl2	1.12678	6.98e-49	0.000414537
Dok3	2.06642	7.43e-49	0.000416278
Zfp110	1.01711	8.68e-49	0.000421483
Il1rn	4.27722	8.81e-49	0.000421483
Galc	1.03041	1.07e-48	0.000428261
Tyms	-0.996141	1.12e-48	0.000429145
Stxbp4	-1.99006	1.13e-48	0.000429145
Fam134b	3.18013	1.81e-48	0.000447148
Bmpr1a	6.80461	1.94e-48	0.000449015
Far2	-1.16447	1.96e-48	0.000449015
Klf11	2.59105	2.12e-48	0.000451631
Nudt7	-1.45973	2.4e-48	0.00045601
Tsc22d3	2.12184	3.71e-48	0.00047364
Ypel3	3.37652	5.81e-48	0.000492521
Ganc	1.20715	6.31e-48	0.000495517
Slc13a2	4.69265	6.75e-48	0.000497445
Klf8	5.1854	6.8e-48	0.000497445
Fermt3	1.00008	7.13e-48	0.000498809
Ap1s2	-2.02357	9.66e-48	0.000511959
Gga2	0.968714	1.06e-47	0.000515549
Csf3r	2.13195	1.17e-47	0.000519298
Fgd3	1.74775	1.2e-47	0.00051988
Plau	2.5479	1.28e-47	0.000522295
Slc2a9	2.82552	1.33e-47	0.0005232
Dnajc10	-1.85971	1.63e-47	0.000532148
Met	-2.03215	1.67e-47	0.000532527
Pdzd2	4.14814	1.88e-47	0.000537662
Dagla	3.80008	1.98e-47	0.000539218
Anxa3	0.868304	2.6e-47	0.000552006
Lyz2	5.6248	2.9e-47	0.000556486
Lsp1	7.79239	2.94e-47	0.000556486
Rbks	1.84893	3.16e-47	0.000559357
4930438A08Rik	8.53811	3.41e-47	0.000562415
Ankrd44	1.33384	3.52e-47	0.000563268
Tmem256	1.55692	4.34e-47	0.000572893
1190002N15Rik	-2.13171	4.38e-47	0.000572893
Phf6	-1.00274	5.22e-47	0.000581283
Mroh1	2.1847	5.41e-47	0.000582372
Mmp25	9.40093	6.06e-47	0.000587579
Anxa5	1.96522	6.52e-47	0.000590617
Erlin2	-1.66834	6.87e-47	0.000592624
Sccpdh	-1.87728	7.85e-47	0.000598967
Oscp1	2.31379	8.18e-47	0.000600138
Lcn2	4.65812	8.27e-47	0.000600138
Slfn2	3.69874	1.06e-46	0.000612708
Vcl	1.40646	1.07e-46	0.000612708
Tinagl1	3.95986	1.38e-46	0.000625897
Rap2b	-1.06324	1.62e-46	0.000634187
Fndc3a	-1.04103	1.65e-46	0.000634407
Nod1	3.28897	1.76e-46	0.000637234
Cfp	2.7035	2.15e-46	0.000647872
Lilrb4a	3.56442	2.47e-46	0.000655197
Pilra	7.83663	3.76e-46	0.000679757
Nxph4	3.36659	4.08e-46	0.000683897
Il3ra	2.02604	4.29e-46	0.000686051
Tes	-1.19455	4.49e-46	0.000687968
Igsf8	-1.14973	4.85e-46	0.000691739
Ampd3	4.23922	5.51e-46	0.000698811
Pml	1.29609	5.72e-46	0.000700306
Scnn1a	5.62296	5.95e-46	0.000701454
Vps53	0.961023	6e-46	0.000701454
Kcnh7	2.72932	6.25e-46	0.000702626
Pdp2	-1.41578	6.3e-46	0.000702626
Unc13d	1.30061	7.8e-46	0.000715403
Ly9	1.47884	8.62e-46	0.00072029
Ncs1	-3.13373	8.67e-46	0.00072029
Pim1	1.3106	9.09e-46	0.000722313
Sipa1l2	2.46938	9.21e-46	0.000722313
Sh2d1b1	4.50904	9.42e-46	0.000722797
Cnn2	2.11739	1.23e-45	0.000739269
Zfp599	-2.9714	1.24e-45	0.000739269
Slc12a4	-2.56027	1.58e-45	0.000753685
Tmem141	1.82556	1.59e-45	0.000753685
Itih5	1.93015	1.61e-45	0.000753685
Sidt2	1.27137	1.67e-45	0.00075412
Jun	2.78303	1.68e-45	0.00075412
Tmtc3	-1.13797	1.69e-45	0.00075412
Cttnbp2nl	-4.44625	1.81e-45	0.000757685
Mbp	1.32746	2.16e-45	0.000768947
Gpsm1	-1.25109	2.25e-45	0.000769381
Zfyve27	1.60263	2.25e-45	0.000769381
Gipc1	0.814749	2.27e-45	0.000769381
Snx20	1.66516	2.39e-45	0.000771091
Efhd2	1.23557	2.4e-45	0.000771091
Tspan13	-3.97509	2.48e-45	0.000772572
Dtnb	-1.40378	2.52e-45	0.000772572
Dgkz	0.813211	2.75e-45	0.000777728
Nt5dc1	-1.45242	2.83e-45	0.000778724
Cebpa	-1.46915	2.95e-45	0.000780631
Zeb2	-1.03169	4.48e-45	0.000809621
F10	3.08528	4.87e-45	0.000814836
Rhof	1.93188	5.88e-45	0.000827727
Klf13	1.72031	6.1e-45	0.000829356
Ttyh2	-3.06016	6.62e-45	0.00083453
Igfbp7	-5.38118	7.07e-45	0.000838381
Chd3	-1.51276	7.53e-45	0.000841477
Pir	-5.3273	7.58e-45	0.000841477
Col11a2	1.93796	8.84e-45	0.000852249
Xbp1	0.93061	9.01e-45	0.000852631
Cyp2j9	4.37089	9.9e-45	0.000858774
Il12a	-3.01045	1.01e-44	0.000859524
Mtmr3	1.56102	1.11e-44	0.000865363
Sh3pxd2a	-2.33855	1.22e-44	0.000871752
Ago4	3.41414	1.25e-44	0.000871752
Lacc1	1.59494	1.26e-44	0.000871752
Kit	-1.45934	1.27e-44	0.000871752
Ehbp1l1	1.22439	1.35e-44	0.000875597
Grap	1.69292	1.42e-44	0.000878333
Klf12	4.41923	1.57e-44	0.000885456
Chrm3	4.81576	2.02e-44	0.000904495
Gpi1	0.936501	2.23e-44	0.00091145
Plod2	-3.60916	2.35e-44	0.000914636
Acap2	1.2829	2.4e-44	0.000915394
Glce	-1.90268	2.88e-44	0.000929401
Cog7	0.956622	3.22e-44	0.00093758
Tfpi2	4.30552	4.08e-44	0.000956767
Cyfip2	0.953053	4.38e-44	0.000961641
Lilr4b	3.69393	4.62e-44	0.000965078
C5ar1	6.73168	4.92e-44	0.000969406
H2-DMb1	1.97176	9.79e-44	0.00103056
2010005H15Rik	7.8585	1.27e-43	0.00105362
Ms4a2	-3.2414	1.3e-43	0.00105469
Taf7	1.47926	1.38e-43	0.00105923
Syngr1	2.21305	1.72e-43	0.00107933
Fam160a2	1.74376	2.11e-43	0.00109748
Dixdc1	-4.5743	2.13e-43	0.00109748
Nsmaf	-1.13964	2.25e-43	0.00110167
Vangl2	-4.20048	2.39e-43	0.00110627
Glipr2	2.05331	2.51e-43	0.00111001
Abca7	1.49037	3.21e-43	0.00113345
Arl11	1.61522	3.29e-43	0.00113476
Cdkl5	-3.13154	3.92e-43	0.0011513
Twf1	-1.23225	6.18e-43	0.00119842
Igf1r	2.03929	6.69e-43	0.00120564
Naga	1.68034	7.39e-43	0.001214
Slc25a45	1.57838	7.42e-43	0.001214
Dennd1c	3.76636	7.8e-43	0.001218
Slc16a7	3.08641	8.54e-43	0.00122661
Tnip1	1.87558	1e-42	0.00124277
Gsdmd	1.7399	1.1e-42	0.00125177
Renbp	1.85158	1.12e-42	0.00125233
Slc41a1	-1.52206	1.24e-42	0.00126262
C5ar2	4.64859	1.3e-42	0.00126683
Iffo1	-1.6887	1.54e-42	0.00128374
1700020L24Rik	1.82333	1.55e-42	0.00128374
Olfr1309	2.96125	2.12e-42	0.00131913
Snx9	0.823695	2.23e-42	0.00132377
Bst1	7.54881	2.54e-42	0.00133787
Plppr3	1.64203	2.91e-42	0.00135284
Orai1	1.08882	3e-42	0.00135499
Krt17	5.21748	3.4e-42	0.00136875
Casz1	1.42413	3.52e-42	0.00137158
Tex264	1.41672	4.4e-42	0.00139769
Tdrkh	3.34461	4.93e-42	0.00141051
Rab13	2.45404	4.99e-42	0.00141051
Akap2	-2.97914	6e-42	0.00143269
Stmn1	-0.73108	6.58e-42	0.00144146
Pde2a	7.94947	6.59e-42	0.00144146
Cd79b	2.94649	6.96e-42	0.0014455
Agtrap	1.55335	6.98e-42	0.0014455
Tmem243	-2.42485	7.43e-42	0.00145002
Zfhx2	1.58213	7.47e-42	0.00145002
Cdc25b	-1.24501	7.51e-42	0.00145002
Diras2	-4.30002	8.42e-42	0.0014634
Clip1	-0.945071	8.64e-42	0.00146511
Plxnb3	4.58619	9.22e-42	0.00147088
Lrrc58	-0.936171	9.26e-42	0.00147088
Oas1a	1.49996	9.75e-42	0.00147595
D630045J12Rik	-3.06583	1.3e-41	0.00151352
Nckap1	-1.81331	1.52e-41	0.00153351
Rapgef6	1.25474	1.64e-41	0.00154214
Astn2	7.75044	1.73e-41	0.00154725
Mga	-0.86356	1.84e-41	0.00155448
Sqor	3.28874	2.03e-41	0.00156668
Mocos	3.48947	2.29e-41	0.00158194
Zfp773	3.00921	2.4e-41	0.00158685
Zfp800	-1.02454	2.72e-41	0.00160317
Optn	2.5868	3.37e-41	0.00163298
Ssbp3	1.37841	3.51e-41	0.00163711
Psen2	1.39599	3.94e-41	0.00165222
Tmem186	-1.26774	4.4e-41	0.00166711
Sun2	1.57675	4.65e-41	0.00167345
Mmd	-1.42086	5.05e-41	0.00168405
E330009J07Rik	1.33903	5.15e-41	0.00168511
Stxbp5	0.773374	7.05e-41	0.00173208
Ppp2cb	0.849838	7.74e-41	0.00174466
Entpd5	1.95607	8.54e-41	0.00175832
Pkp3	-1.66573	8.84e-41	0.0017619
Zfp664	-1.02181	1.12e-40	0.00179851
Bnip3l	1.82637	1.24e-40	0.00181315
Galnt6	-3.09029	1.26e-40	0.00181315
Mpeg1	2.17825	1.34e-40	0.00182094
Spi1	1.50266	1.43e-40	0.00182956
Mxi1	1.89352	1.53e-40	0.00183973
Cebpb	1.76845	1.83e-40	0.00186708
Ighm	4.87335	1.89e-40	0.00187036
Phlpp1	2.07646	1.94e-40	0.00187263
Gimap1	-2.49339	2.05e-40	0.00188022
Cxcr2	3.89627	3.33e-40	0.00196312
Rttn	-1.63293	3.41e-40	0.00196501
Reck	3.01078	3.89e-40	0.00198536
Rapgef5	5.19545	3.92e-40	0.00198536
Smarcad1	-0.916976	4.54e-40	0.00200982
Pbxip1	1.96173	5.56e-40	0.00204504
Prdx1	-1.01379	6.04e-40	0.00205824
Fn3krp	-1.98086	7.03e-40	0.00208457
Cyb561a3	2.02032	7.13e-40	0.00208474
Rnf180	-3.05418	7.52e-40	0.00209248
Zfp345	3.22749	7.91e-40	0.00209904
Macrod1	1.81837	7.97e-40	0.00209904
Ptprm	8.46875	8.31e-40	0.00210451
Fkbp5	0.682128	9.45e-40	0.00212693
Fcgr4	3.74035	9.77e-40	0.00213114
Gm8995	1.25024	1e-39	0.00213125
Nfkbia	3.27948	1.01e-39	0.00213125
Phip	-1.19011	1.03e-39	0.00213125
Rps6ka2	0.962695	1.03e-39	0.00213125
Fam69b	1.08383	1.3e-39	0.00217471
Ifi27	2.48649	1.72e-39	0.00222862
Rcc2	-1.2455	1.82e-39	0.00223787
Ubc	0.818473	1.9e-39	0.00224354
1700003E16Rik	4.37266	2.11e-39	0.00226309
Plekha2	1.73062	2.23e-39	0.00227199
Rab31	0.892344	2.26e-39	0.00227239
Tcp11l2	2.4672	2.52e-39	0.00229191
Fgd1	-3.83259	2.57e-39	0.0022939
Ifitm3	-2.74345	2.66e-39	0.00229881
Acsl1	1.81679	2.75e-39	0.00230311
Calhm2	-1.82515	2.87e-39	0.00230932
Mmp13	-4.37223	3.45e-39	0.00234592
Jak2	1.9466	3.55e-39	0.00234955
P2ry10	-3.64132	3.66e-39	0.00235169
Dhx58	2.26515	3.7e-39	0.00235169
Aldh2	1.80099	3.72e-39	0.00235169
Enpp5	3.28559	3.92e-39	0.00236014
Rasgrp2	1.07187	4.2e-39	0.00237257
Carns1	3.02067	4.26e-39	0.00237318
Tnfrsf26	1.46888	4.39e-39	0.00237704
Plcb4	-1.55067	4.73e-39	0.00239055
St3gal1	-1.16627	4.81e-39	0.00239194
Arhgap27	1.57859	6.69e-39	0.00246192
Sh3gl1	-0.869714	6.88e-39	0.00246554
Fam189b	-1.30176	7.11e-39	0.00247038
Mex3d	-1.22864	8.66e-39	0.00251252
Naaa	2.15553	8.93e-39	0.00251407
1810011H11Rik	3.31444	8.93e-39	0.00251407
Trim56	1.61042	9.28e-39	0.00252022
Nrip1	-1.19263	1.11e-38	0.00255829
Exoc6	1.42498	1.2e-38	0.00257382
Ift80	1.70757	1.37e-38	0.00260366
Cd81	1.37367	1.57e-38	0.00263189
Dock5	0.922709	1.63e-38	0.00263906
Kcnn4	-1.52583	1.68e-38	0.00264351
Kctd20	1.01439	1.71e-38	0.00264521
Ulbp1	2.15744	2.23e-38	0.00270486
Atg7	1.25564	2.24e-38	0.00270486
Padi4	4.4306	2.27e-38	0.00270486
Zc3h7b	-1.04892	2.37e-38	0.00271319
Spred1	-1.16357	3.04e-38	0.00277228
Atg9a	1.36619	3.24e-38	0.0027858
Tmem9	-1.90857	3.79e-38	0.0028226
Rsu1	0.866781	4.24e-38	0.00284746
H1f0	2.02626	4.27e-38	0.00284746
Itpripl2	1.58442	4.54e-38	0.00286027
Myo1d	3.71406	4.91e-38	0.00287594
Sik1	1.73617	4.95e-38	0.00287594
Prr13	1.94422	4.99e-38	0.00287594
Kif24	1.20453	6.23e-38	0.00293174
Stxbp1	-1.96595	6.34e-38	0.00293318
Gk5	1.58332	6.83e-38	0.00295031
Sgsh	2.94537	6.93e-38	0.00295097
Tmem40	1.44068	7.48e-38	0.00296855
Hyal2	-1.34214	8.69e-38	0.00300616
Fmo1	3.11342	9.48e-38	0.00302602
Borcs8	1.19472	9.55e-38	0.00302602
Gm5416	8.30229	9.69e-38	0.00302685
Socs6	-1.51851	1.02e-37	0.00303774
Samd9l	2.30462	1.06e-37	0.0030441
Iqsec1	1.79799	1.09e-37	0.00304993
Slc15a2	3.61869	1.12e-37	0.00305513
Lipg	4.96832	1.15e-37	0.0030579
Tpsb2	3.80519	1.17e-37	0.00305916
Pkn1	1.02309	1.43e-37	0.00311413
Acy3	2.80877	1.97e-37	0.0032024
Gtf2ird2	1.26378	2.08e-37	0.00321535
Abhd5	1.78203	2.29e-37	0.00323955
Rilpl2	1.07522	2.42e-37	0.00325339
Ctsh	4.39603	2.46e-37	0.00325526
Spaca9	4.68861	2.72e-37	0.00328123
Stk35	-0.937323	3.14e-37	0.00332095
Hp	2.77755	3.32e-37	0.00333431
Coro1a	1.53913	3.65e-37	0.00335783
2700081O15Rik	-2.61326	3.66e-37	0.00335783
Garem2	-5.04034	4.65e-37	0.00342488
Cpne8	4.55292	4.65e-37	0.00342488
Lipa	1.6668	5e-37	0.00344014
Txnip	1.98664	5.03e-37	0.00344014
Aff1	0.846692	5.05e-37	0.00344014
Relt	1.14729	5.12e-37	0.00344078
Ywhaq	-0.778593	5.23e-37	0.00344418
Upp1	5.04007	5.32e-37	0.00344621
Cd300a	2.23009	5.78e-37	0.00346748
Mtss1	1.89818	5.82e-37	0.00346748
Klf3	1.99803	6.56e-37	0.00350198
Fcgr2b	1.4387	6.74e-37	0.00350713
Smim19	1.73995	7.16e-37	0.00352267
Tmem64	-1.87119	7.24e-37	0.00352267
Cdc14b	-2.31502	7.47e-37	0.00352948
Jund	1.73083	7.76e-37	0.00353826
Stat6	1.57777	7.95e-37	0.00354197
Gpnmb	3.5602	8.03e-37	0.00354197
Mob1b	-1.05699	9.19e-37	0.0035822
Cbfb	-0.783695	9.85e-37	0.00360165
Col19a1	-6.32946	1.09e-36	0.0036308
Itgb3	-1.79844	1.2e-36	0.00366095
Peak1	-1.6684	1.68e-36	0.0037712
Tyk2	1.27089	1.73e-36	0.00377691
Olfr784	2.20417	1.79e-36	0.00378381
Scp2	1.53842	2.13e-36	0.00384052
Rtl5	-3.25359	2.15e-36	0.00384052
Adgrg2	-5.20552	2.33e-36	0.00386571
Sh2b1	1.01577	2.5e-36	0.00388343
Slc12a7	-1.81098	2.51e-36	0.00388343
Rnf10	-1.13947	2.69e-36	0.00390491
Exoc3l	2.2183	3.04e-36	0.00394526
Rraga	-0.91186	3.15e-36	0.00395411
Eif4e3	-3.49118	3.67e-36	0.00400578
Zfp36	2.55606	4.47e-36	0.00407417
Tmem8	1.33888	4.72e-36	0.00409019
Cth	3.32637	4.77e-36	0.00409019
Gas7	2.45268	5.45e-36	0.00413656
Srr	1.76594	5.75e-36	0.00415288
Alk	5.26792	5.89e-36	0.00415792
Smoc1	3.34423	6.24e-36	0.00417185
Rnf144b	7.87467	6.25e-36	0.00417185
Tnfrsf14	2.71226	6.79e-36	0.00419946
Sh3bp2	1.32043	7.94e-36	0.00425601
Pdlim5	-1.28983	8.87e-36	0.00429529
Snx6	-0.75567	9.77e-36	0.00432902
Fcgr3	1.65776	1.02e-35	0.00434309
Casc4	-3.5479	1.1e-35	0.00436896
Sesn2	-0.978034	1.3e-35	0.00443067
Sft2d2	1.60318	1.37e-35	0.00444625
Rab5b	1.4472	1.38e-35	0.00444625
Zfand3	1.31246	2.18e-35	0.00463211
Pbk	-0.939328	2.2e-35	0.00463211
Cd34	-5.26398	2.23e-35	0.00463259
Abi2	-1.40131	2.32e-35	0.00464178
Fam107b	1.21159	2.33e-35	0.00464178
Dynlt1	1.36183	2.37e-35	0.00464534
Procr	-2.45951	2.64e-35	0.00468682
Rab24	1.31461	2.77e-35	0.00470231
Fhod1	1.12567	3.01e-35	0.00473354
Zbed3	-1.25199	3.15e-35	0.00474896
Mtm1	1.57129	3.18e-35	0.00474896
Pgrmc1	-1.44245	3.88e-35	0.00483137
Man1a	-1.91533	4.18e-35	0.00485975
Tmem123	-0.66205	4.25e-35	0.00486254
F5	3.94654	4.33e-35	0.00486565
Bcl2a1a	6.82091	4.54e-35	0.00488257
Slc2a3	-1.91652	4.9e-35	0.0049122
Ppp1r37	-0.917318	5.02e-35	0.00491827
Rab32	1.57821	5.45e-35	0.00495061
Pde4a	1.10542	5.64e-35	0.00495611
Ablim1	-3.07336	5.69e-35	0.00495611
Ctla2a	-2.32544	5.69e-35	0.00495611
Clec11a	3.17328	5.91e-35	0.00496837
Retnlg	9.92317	6.12e-35	0.00497933
Ndufaf2	-1.15995	1.07e-34	0.005235
Gbx2	-3.29017	1.28e-34	0.00531705
Mpnd	0.88567	1.29e-34	0.00531789
Hmgxb3	-0.870713	1.31e-34	0.00531933
Ccpg1	2.05392	1.42e-34	0.00534991
Dock9	2.57142	1.42e-34	0.00534991
Ctxn1	-3.60698	1.51e-34	0.00537367
Ndst1	-1.10743	1.57e-34	0.00538759
Usp40	-1.58829	1.79e-34	0.00543501
Gstm1	0.725938	1.8e-34	0.00543501
9030624J02Rik	0.876733	1.8e-34	0.00543501
Rnf166	1.79852	1.8e-34	0.00543501
Cd27	-6.00848	1.84e-34	0.0054414
Vamp4	1.02984	1.88e-34	0.00544726
Spint2	1.78505	1.92e-34	0.00545308
Tacc1	-0.900361	2.08e-34	0.00548137
Fam83a	6.21885	2.08e-34	0.00548137
Abl1	-1.11432	2.13e-34	0.00548907
Snx30	-1.55947	2.19e-34	0.00549742
Galnt1	-0.828064	2.5e-34	0.005559
Ctr9	-1.01666	2.88e-34	0.0056264
Cd300lb	4.53847	3.11e-34	0.00566053
Cd82	1.84508	3.3e-34	0.00568616
Gstt3	1.95619	3.34e-34	0.00568732
Glt1d1	3.46614	3.4e-34	0.00569176
Jade3	-1.52029	3.47e-34	0.00569669
Yae1d1	-2.22834	3.5e-34	0.00569669
Plekha3	-1.05624	3.87e-34	0.00574382
Ggact	-2.33315	4.08e-34	0.00576568
Atp6v1c1	0.868161	4.4e-34	0.0058016
Rfxank	1.58713	4.66e-34	0.00582583
Mcpt4	6.86789	4.97e-34	0.00585555
Lmna	2.99398	5.06e-34	0.00585914
Dap	0.886401	5.15e-34	0.00586406
Rab44	1.38021	5.42e-34	0.00588611
Tmbim6	0.804713	5.74e-34	0.00591137
Dcst2	4.23649	6.24e-34	0.00595135
Rnf128	4.27971	7.46e-34	0.00604231
Csrp2	-2.19632	7.51e-34	0.00604231
Dusp1	2.75628	7.66e-34	0.0060479
Abca1	-2.40624	8.32e-34	0.00608788
Pstpip2	1.38318	9.8e-34	0.00617464
Otud3	1.29691	1.07e-33	0.00621745
Pxn	1.21539	1.08e-33	0.00621871
Arv1	-1.62717	1.11e-33	0.00622453
2610005L07Rik	1.43644	1.11e-33	0.00622453
Sirt7	1.03695	1.25e-33	0.00628605
Kif21b	1.15332	1.31e-33	0.00630557
Abcd1	1.00465	1.38e-33	0.00632945
Lims1	-1.17383	1.42e-33	0.00634165
Shtn1	5.00261	1.46e-33	0.00635121
Irf8	-4.25601	1.56e-33	0.00638526
Rab3ip	-1.9566	1.59e-33	0.00638712
Arhgap5	-1.80872	1.6e-33	0.00638712
Rcsd1	1.4331	1.78e-33	0.0064444
Gfi1b	-4.98111	1.89e-33	0.00647551
Slc35d1	-1.30513	2e-33	0.00650291
Tbl1x	-0.664913	2.05e-33	0.00651301
Ston2	-2.411	2.27e-33	0.0065684
Rhobtb3	-2.9556	2.38e-33	0.00658959
Tnf	3.16624	2.5e-33	0.00661411
Flna	1.06602	2.88e-33	0.00669467
AA467197	6.06799	3.01e-33	0.00671523
Ralgps2	1.9802	3.17e-33	0.0067417
Nipsnap3b	-1.17555	3.48e-33	0.00679376
Sowahd	4.91194	3.55e-33	0.00680048
Meis2	-1.22047	3.76e-33	0.00682932
Ltbp1	-4.16116	3.98e-33	0.00685938
Slc22a15	1.97366	4.28e-33	0.00689529
Rsad1	-1.60424	4.29e-33	0.00689529
Carhsp1	1.35098	4.36e-33	0.0068984
Tsc2	0.862654	4.46e-33	0.0069022
Asph	-1.65864	4.47e-33	0.0069022
Itgb5	-2.93023	4.52e-33	0.00690303
Pawr	-1.47728	5.08e-33	0.00697091
Tm6sf1	1.23644	5.7e-33	0.00703886
Hsf2	-1.33374	5.82e-33	0.00704673
Srgap2	1.06643	6.05e-33	0.00706561
Tmem251	-1.21352	6.14e-33	0.00706894
Impa2	0.715611	6.37e-33	0.00708648
Mospd3	0.861475	6.97e-33	0.00713718
Cyld	1.14487	7.02e-33	0.00713718
Exoc5	-0.744305	7.41e-33	0.00716638
Agps	1.01671	7.58e-33	0.00717551
Gm2541	8.06209	8.75e-33	0.00725835
Slc7a8	-2.09917	8.76e-33	0.00725835
Dtx4	0.729129	8.95e-33	0.0072662
Ralb	0.928115	9.03e-33	0.0072662
Spocd1	5.28094	9.44e-33	0.00728934
Zfp516	1.44287	9.6e-33	0.00729423
Carmil2	2.85689	1.04e-32	0.00734191
Smarcd1	-1.18149	1.13e-32	0.00738864
Ptk2	2.26453	1.17e-32	0.00741134
Man2b1	1.5786	1.24e-32	0.00744092
Smad3	1.74737	1.38e-32	0.00750884
Rbpms2	-4.31834	1.39e-32	0.00750884
Fas	3.44829	1.52e-32	0.00755958
H1fx	-3.62059	1.53e-32	0.00755958
Psd4	0.900956	1.7e-32	0.00762798
Atg9b	1.74733	1.75e-32	0.00764236
Ffar2	4.42552	2.07e-32	0.00775248
Nectin2	1.9951	2.21e-32	0.00779205
Ap5b1	1.08604	2.37e-32	0.00783562
Zfp146	-1.14859	2.63e-32	0.00790558
Tmcc1	1.78706	2.71e-32	0.00792148
Rxra	2.95239	2.8e-32	0.00793612
Gpc1	-2.51033	2.88e-32	0.00794999
Sult5a1	4.90745	2.96e-32	0.00796358
Snx18	0.993099	3.05e-32	0.00797814
Pilrb2	8.14693	3.07e-32	0.00797814
Fyn	-3.24652	3.2e-32	0.00799524
Ankrd22	7.72163	3.21e-32	0.00799524
Ero1lb	1.24609	3.34e-32	0.00801944
Zfp523	1.47984	3.4e-32	0.00802523
Fam212b	-3.16809	3.44e-32	0.00802523
Chst12	0.857659	3.47e-32	0.00802523
C1rl	2.3456	3.87e-32	0.00810053
Snapc5	1.38596	3.97e-32	0.00811315
Kcnk6	0.926733	4.22e-32	0.00814833
Milr1	-2.42245	4.24e-32	0.00814833
Slc39a6	-1.30409	4.51e-32	0.00818701
Mcpt1	8.06905	5.59e-32	0.00834347
Mthfd2l	-1.98496	5.81e-32	0.00836587
Pgm2l1	-1.28082	6.13e-32	0.00839953
Ppm1m	1.60165	7.13e-32	0.00851026
Strn3	-0.825677	7.68e-32	0.00856197
Tnnt1	2.21683	7.75e-32	0.00856199
Stim1	0.905103	1.09e-31	0.00882407
Rad54l2	-0.796935	1.1e-31	0.00882407
Wdr6	-0.854024	1.14e-31	0.0088475
Slc17a9	1.39909	1.17e-31	0.00886372
Slfn3	-0.92293	1.23e-31	0.00889861
Ctns	1.81882	1.25e-31	0.0089027
Stx2	2.0469	1.33e-31	0.00894636
Acsf2	-3.10918	1.42e-31	0.00898933
Slc44a4	2.97299	1.5e-31	0.00902734
Plxnb2	-3.31976	1.58e-31	0.00906266
Thra	1.04391	1.59e-31	0.00906408
Plekho2	1.53258	1.67e-31	0.00909466
Hbs1l	-0.633196	1.71e-31	0.0091064
Casp3	-0.686036	1.81e-31	0.00914858
S100pbp	-1.21963	1.83e-31	0.00914858
Klhl36	2.07034	1.84e-31	0.00914907
Hacd1	-1.19231	1.88e-31	0.00915945
Rgs12	-1.89808	1.93e-31	0.00917373
Nos1	4.90454	1.96e-31	0.00917759
Trabd	0.766331	1.99e-31	0.00917759
Polm	2.26781	2e-31	0.00917759
Tas1r1	1.62302	2.05e-31	0.00919248
Larp1b	0.816341	2.09e-31	0.00920248
Ptger2	4.22181	2.19e-31	0.0092306
Agl	1.31671	2.21e-31	0.0092306
Ano6	-0.900607	2.22e-31	0.0092306
Txnl4a	-1.37298	2.34e-31	0.00926552
Cyth1	2.16257	2.41e-31	0.00928562
Espnl	1.84768	2.78e-31	0.00939912
Elf1	-0.803204	2.8e-31	0.00939912
Ddb2	2.81332	3.14e-31	0.00949087
Cipc	-1.06224	3.39e-31	0.00954475
Zfp652	1.1802	3.4e-31	0.00954475
Ifih1	1.76076	4.09e-31	0.00969932
Rsbn1	0.916728	4.25e-31	0.00972371
Zfp553	-1.21572	4.28e-31	0.00972371
Bod1	-1.16864	4.33e-31	0.00972674
Phtf2	-1.63243	4.37e-31	0.00972674
Gpr15	4.60795	4.43e-31	0.00973188
Rufy1	1.27508	4.68e-31	0.00977201
Klhl9	-0.703509	4.85e-31	0.00979537
Smo	-3.79561	4.9e-31	0.00979537
F2rl3	-1.60043	4.93e-31	0.00979537
Grina	2.16941	5.46e-31	0.00987941
Rp2	1.01244	5.71e-31	0.00991325
Ccdc88c	1.1189	5.88e-31	0.00993166
Vill	4.3651	6.38e-31	0.00999897
Smpdl3a	3.45605	6.61e-31	0.0100201
Saa3	6.50544	6.65e-31	0.0100201
Hs2st1	-0.861458	6.81e-31	0.0100344
Btbd2	1.75455	7.61e-31	0.0101296
Dgkg	1.34377	7.83e-31	0.0101473
Dock7	-2.80684	9.3e-31	0.0103018
Cbx5	-0.801415	1.04e-30	0.0103991
Nbeal2	0.937906	1.17e-30	0.0105008
Tnfaip1	-1.23488	1.18e-30	0.0105008
Nkg7	1.79011	1.33e-30	0.0106134
Hmgcs1	-1.32021	1.42e-30	0.0106699
Sap30	-1.34803	1.49e-30	0.010702
Pcyox1	0.74392	1.49e-30	0.010702
Rnf219	-1.21545	1.64e-30	0.0107829
9930012K11Rik	2.05653	1.65e-30	0.0107829
Cacfd1	1.15863	1.71e-30	0.0108072
Rab3d	1.77827	1.86e-30	0.0108852
Ift57	-0.731065	1.88e-30	0.0108852
Wipi1	-1.77118	1.9e-30	0.0108874
Psmb9	-1.26626	1.97e-30	0.0109113
Cdkn2aipnl	0.679432	1.98e-30	0.0109113
Trappc9	1.2913	2.05e-30	0.0109393
Slc4a5	6.13213	2.14e-30	0.0109748
Samsn1	-1.24137	2.19e-30	0.0109881
Ccrl2	3.17008	2.21e-30	0.0109881
Kcna3	-6.00917	2.23e-30	0.0109881
Fuca2	1.12437	2.41e-30	0.0110611
Tpp1	1.20856	2.5e-30	0.0110859
Coro1b	1.24073	2.75e-30	0.0111773
Tle4	-0.96306	2.83e-30	0.0111959
Cotl1	2.14004	2.88e-30	0.0112051
Sh3kbp1	1.54232	2.99e-30	0.0112352
Kank2	-2.83982	3.62e-30	0.0114273
Tcn2	1.59499	3.74e-30	0.0114521
Abl2	-1.40373	4.23e-30	0.0115751
Itm2b	1.67457	4.56e-30	0.0116465
Tor1aip2	-0.74242	4.74e-30	0.0116796
Fig4	0.828755	4.81e-30	0.0116845
Rbbp6	0.925842	4.85e-30	0.0116845
Kif26b	-3.88163	4.92e-30	0.0116914
Wfdc17	-3.40155	5.18e-30	0.011737
Polr1c	-0.806878	5.28e-30	0.0117489
Endod1	-1.67516	5.93e-30	0.0118674
Syngr2	0.615585	6.04e-30	0.0118772
Grasp	-3.33294	6.52e-30	0.0119524
Rhog	1.05127	6.78e-30	0.0119869
Prps2	-0.974353	7.01e-30	0.0120141
Fut7	1.53069	7.1e-30	0.0120177
4921507P07Rik	2.93032	7.68e-30	0.0120959
Epha7	-1.87314	7.84e-30	0.0121095
Camkk1	2.04604	7.95e-30	0.0121095
Fam105a	1.67531	7.97e-30	0.0121095
Hsd17b14	2.70877	8.14e-30	0.0121213
Rassf5	1.04801	8.19e-30	0.0121213
Tnrc6a	-0.766681	8.62e-30	0.0121695
Cobll1	-2.20385	8.78e-30	0.0121805
Hccs	-1.04065	9.35e-30	0.0122405
Wwc2	0.895451	9.42e-30	0.0122405
Tnrc6b	0.755141	1.02e-29	0.0123211
Dpp8	0.751313	1.06e-29	0.0123503
Dnmt3b	-1.42724	1.07e-29	0.0123564
Anxa1	1.89654	1.16e-29	0.0124387
Arhgef1	0.782688	1.17e-29	0.0124387
Rere	-0.746983	1.23e-29	0.012491
Otud4	0.956386	1.28e-29	0.0125196
Gdf11	-3.67058	1.33e-29	0.0125607
Tpm1	-1.14681	1.54e-29	0.0127203
Arxes2	-3.05131	1.67e-29	0.012804
Rcbtb1	-1.1609	1.75e-29	0.0128449
I830127L07Rik	7.37747	1.75e-29	0.0128449
Slc35b4	-1.04981	1.97e-29	0.0129732
Ldlr	-0.826018	2.32e-29	0.0131565
Tnfrsf1a	1.06091	2.34e-29	0.0131565
Nap1l4	-0.738625	2.35e-29	0.0131565
Traf3ip3	1.28462	2.61e-29	0.013274
Hlcs	1.78348	2.68e-29	0.0132953
Atp6v0b	0.938751	2.77e-29	0.0133264
Crebzf	-0.786515	2.9e-29	0.0133721
Acox3	1.87319	3.05e-29	0.0134275
Aen	-1.242	3.1e-29	0.0134349
Dnaja2	-0.888457	3.34e-29	0.0135194
Cd80	3.26134	3.51e-29	0.0135568
Pbx3	-3.63118	3.53e-29	0.0135568
Cd33	2.50553	3.53e-29	0.0135568
Fam234b	-1.38268	3.57e-29	0.0135607
Thbs2	-5.65807	3.64e-29	0.0135749
Scoc	-1.49631	3.68e-29	0.0135775
Ern1	-1.67615	3.89e-29	0.0136374
Avpr1a	7.83285	4.2e-29	0.0137234
Fkbp1b	1.93373	4.79e-29	0.0138827
Gamt	1.85083	5.78e-29	0.0141138
Capns1	1.13066	6.45e-29	0.0142478
Anpep	5.53553	6.84e-29	0.0143142
Psma4	0.630213	7.13e-29	0.0143588
Jup	3.15119	9.26e-29	0.0146921
Plagl2	0.614025	9.28e-29	0.0146921
Dnph1	-1.33269	9.94e-29	0.0147743
Lpxn	-2.74568	1.05e-28	0.0148426
Phlda3	-3.2476	1.06e-28	0.014846
Homer3	-1.11594	1.13e-28	0.0149227
Cstb	1.40157	1.16e-28	0.0149274
Phlda1	4.25374	1.16e-28	0.0149274
Soga1	1.22841	1.33e-28	0.0151059
Zdhhc18	0.947629	1.4e-28	0.0151714
Nob1	-1.15634	1.41e-28	0.0151714
B230303A05Rik	6.04329	1.47e-28	0.0152154
Cnnm4	0.912682	1.51e-28	0.0152351
Arhgap15	0.960184	1.51e-28	0.0152351
Dnmt3a	-0.778213	1.65e-28	0.0153478
Lypd6	-3.70303	1.7e-28	0.0153781
Tox	-3.05681	1.72e-28	0.0153788
Bhlhe40	2.5747	1.79e-28	0.0154215
Fam214b	2.90009	1.8e-28	0.0154215
Arfip1	-0.984476	1.89e-28	0.0154806
Fos	3.68301	1.91e-28	0.0154857
Cables2	1.0743	2.01e-28	0.0155474
Nin	0.758571	2.08e-28	0.0155831
Rftn1	-1.94119	2.25e-28	0.015686
Prodh	1.12208	2.34e-28	0.0157304
Smad5	-0.794187	2.38e-28	0.0157481
Pcdhgc3	-1.64562	2.5e-28	0.0157917
Rnf149	-0.855788	2.51e-28	0.0157917
C2cd4b	-6.96486	2.52e-28	0.0157917
Pdlim2	1.55199	2.62e-28	0.0158387
Ptms	3.28202	2.77e-28	0.0159093
Tarbp2	-0.993928	2.81e-28	0.0159176
Sh2d3c	2.37074	3.23e-28	0.0161127
Aif1l	-5.4658	3.34e-28	0.0161518
Znrf3	-2.04998	3.72e-28	0.0163028
Tpst1	1.4692	3.83e-28	0.0163357
Eml4	-1.41766	3.98e-28	0.0163809
Lrrc8b	-1.9462	4.2e-28	0.0164408
Dmkn	-1.76451	4.21e-28	0.0164408
Zfp760	-2.58891	4.44e-28	0.0165106
Psip1	-0.795149	4.67e-28	0.0165756
Rnf145	-0.833837	4.78e-28	0.0166012
Plin2	1.21042	5.07e-28	0.0166779
Gm2a	1.71946	5.15e-28	0.0166844
Gm13212	1.70536	5.17e-28	0.0166844
Nxpe3	-2.37689	6.5e-28	0.0170305
Anln	-1.06527	6.61e-28	0.0170448
Ndufaf4	-1.49463	6.88e-28	0.0170961
Ankrd33b	3.43529	6.98e-28	0.0171051
Rabep1	-0.912031	7.11e-28	0.0171224
Socs5	1.89797	7.35e-28	0.0171629
Traf4	-1.53204	7.43e-28	0.0171675
Zfp839	1.45167	7.86e-28	0.0172455
Mr1	2.27261	8.39e-28	0.0173376
Sri	1.41696	9.11e-28	0.0174581
Ctnnb1	-0.756861	9.49e-28	0.0175114
Pphln1	-0.920268	9.83e-28	0.0175559
Zc3hav1l	-1.04679	1.01e-27	0.0175842
Gm9733	7.53164	1.04e-27	0.0176229
Nov	3.85131	1.1e-27	0.0176947
Tph1	6.22987	1.13e-27	0.0177331
Cisd1	-1.42026	1.14e-27	0.0177331
Ccnb1ip1	-1.89483	1.15e-27	0.0177331
Sox13	1.58987	1.27e-27	0.017892
N4bp2l1	2.17621	1.29e-27	0.0178933
Hcst	2.50185	1.29e-27	0.0178933
Paox	1.3134	1.35e-27	0.0179506
Dab2	-1.11894	1.4e-27	0.0180017
Ppp1r18	1.42638	1.44e-27	0.0180318
Parp10	1.19983	1.48e-27	0.0180663
Stat5a	-0.771788	1.54e-27	0.0181143
Dach1	1.03553	1.56e-27	0.0181263
Itga8	-3.81498	1.66e-27	0.0182205
Prcp	-1.09761	1.67e-27	0.0182205
Tmem229b	1.15514	1.71e-27	0.018245
Epx	8.27557	1.79e-27	0.0183009
Pafah1b2	-0.705827	1.8e-27	0.0183009
Cpd	1.32585	1.91e-27	0.0183836
Rag2	-3.32742	1.92e-27	0.0183836
Ednra	-2.67866	1.98e-27	0.0184262
Serinc1	-0.711656	2e-27	0.0184307
Vmp1	-1.16342	2.58e-27	0.0188527
Ier2	1.10626	2.59e-27	0.0188527
Gadd45a	1.89061	2.67e-27	0.0188953
Tmem170b	1.2186	2.8e-27	0.0189636
Pdk1	-1.54224	2.83e-27	0.0189686
Ube2e3	-0.909816	2.9e-27	0.0189994
Lmbr1	2.27251	3.02e-27	0.0190534
Dnaja4	-3.7924	3.13e-27	0.019096
Asap1	0.584126	3.15e-27	0.019096
Rab15	5.30331	3.16e-27	0.019096
B3gnt3	2.16575	3.36e-27	0.0191887
Ogfrl1	0.931058	3.44e-27	0.0192199
Ccdc57	1.4089	3.59e-27	0.0192824
Pik3r1	-0.70148	3.69e-27	0.0193153
Hivep2	-2.66921	3.84e-27	0.0193736
Mxd1	2.39941	3.89e-27	0.0193859
Dlg3	-2.79118	4.12e-27	0.0194747
Trim24	-0.982494	4.35e-27	0.0195613
Lgr4	2.7676	4.41e-27	0.0195714
Fzd5	-1.83191	4.86e-27	0.0197362
Micall1	1.0077	5.21e-27	0.0198475
Pi16	2.00095	5.44e-27	0.0199157
Trappc10	0.843202	5.61e-27	0.0199565
Eng	3.68908	5.69e-27	0.0199703
Phlpp2	-1.95658	6.28e-27	0.0201393
Ccnd2	1.90893	6.36e-27	0.0201464
Itga5	-0.796525	6.4e-27	0.0201464
Slc27a4	1.76855	6.62e-27	0.0201981
Ninl	-2.23535	6.71e-27	0.0202084
Timp2	3.09455	7.17e-27	0.0203182
Spata5	-0.956762	7.3e-27	0.0203395
Efna5	-5.58321	7.6e-27	0.020401
Zcchc11	-1.50182	7.79e-27	0.0204329
Btaf1	-1.3178	8.07e-27	0.0204873
Lipe	1.58123	8.39e-27	0.0205467
Gtpbp2	1.5617	8.83e-27	0.0206304
Sestd1	-4.3436	9.55e-27	0.0207646
Pcbd2	1.1641	9.61e-27	0.0207646
Txnrd1	-0.837691	9.85e-27	0.0207982
Ermp1	0.646995	1.01e-26	0.0208278
Srcap	-0.742292	1.11e-26	0.0210043
Orai3	1.10645	1.12e-26	0.0210071
Fcor	2.31788	1.23e-26	0.0211754
Akna	1.57088	1.27e-26	0.0212274
Ctsz	1.04057	1.37e-26	0.0213588
Celf3	-4.26474	1.42e-26	0.0214051
Arl5a	-0.641091	1.42e-26	0.0214051
Tnik	-1.50958	1.44e-26	0.0214089
Dcun1d4	-1.61653	1.48e-26	0.0214369
Cbx4	0.821074	1.48e-26	0.0214369
Large2	-3.03487	1.52e-26	0.0214648
Cideb	3.13368	1.52e-26	0.0214648
Ethe1	1.12808	1.55e-26	0.0214796
Tnfaip8l1	1.81587	1.58e-26	0.0215095
Gatsl2	1.92936	1.6e-26	0.0215227
Rnpepl1	0.925581	1.62e-26	0.0215298
Selenoi	-1.14557	1.68e-26	0.0215871
Rlim	-0.7246	1.7e-26	0.0215922
Tut1	-0.978351	1.73e-26	0.0216138
Rgcc	1.06551	1.76e-26	0.0216392
Mknk2	0.694274	1.91e-26	0.021788
Mbtd1	-0.982992	1.97e-26	0.0218359
Ube2w	-0.760439	2.07e-26	0.0219136
Atp8b2	-2.02119	2.09e-26	0.0219136
Hadhb	-0.838849	2.09e-26	0.0219136
Il18rap	1.14051	2.29e-26	0.0220838
Spire1	-3.43404	2.37e-26	0.0221397
Rab12	-1.06978	2.44e-26	0.0221836
Dpysl2	-1.2556	2.52e-26	0.0222346
Dusp18	-1.21632	2.59e-26	0.0222781
Tbc1d13	0.612275	2.67e-26	0.0223199
Il1f9	6.17949	2.68e-26	0.0223199
Atg12	0.881594	2.79e-26	0.0223822
Hexa	1.28263	2.86e-26	0.022421
Nudt8	1.23896	2.89e-26	0.022421
Naip6	1.61418	2.91e-26	0.022421
Ppp2r5a	0.81559	2.92e-26	0.022421
Stau2	-2.03561	3.21e-26	0.0226002
Ipo11	-1.28503	3.38e-26	0.0226752
Lrrc8c	-1.61739	3.39e-26	0.0226752
Rras	2.32278	3.39e-26	0.0226752
Inhba	2.77903	3.42e-26	0.0226756
Pmp22	6.39709	3.51e-26	0.0227134
Fam117a	-1.05836	3.54e-26	0.0227209
Med21	1.10728	3.71e-26	0.0227992
Arhgef10l	-2.66911	3.73e-26	0.0227992
Ipcef1	5.3206	4.01e-26	0.0229349
Wdr76	-1.00807	4.05e-26	0.0229406
Birc3	1.64267	4.18e-26	0.0229977
Alpk3	3.02481	4.38e-26	0.0230807
Tmem263	-0.78166	4.76e-26	0.0232451
Uba7	2.53837	4.93e-26	0.023303
Adam3	2.7725	5.34e-26	0.0234628
mt-Co1	0.86088	5.41e-26	0.0234771
Gps2	0.741297	5.53e-26	0.0235094
Ipo7	-1.13454	5.58e-26	0.0235145
Tnfaip8l2	2.06536	5.63e-26	0.0235146
Per3	1.3487	5.73e-26	0.0235366
Mllt6	-1.04245	5.77e-26	0.0235366
Pitpnm1	1.25869	5.82e-26	0.0235366
Rnf138	-0.859334	5.85e-26	0.0235366
Gm18905	6.5916	6.9e-26	0.0238849
Panx1	-1.27997	6.94e-26	0.0238849
Lfng	1.17848	7.06e-26	0.023906
Usp36	-1.21898	7.97e-26	0.0241476
Cdk18	1.65649	7.98e-26	0.0241476
Smim6	2.38438	8.29e-26	0.0242193
Pskh1	1.03613	8.7e-26	0.0243006
Acp2	0.757348	8.72e-26	0.0243006
Hif3a	4.05723	8.78e-26	0.0243006
Nsun4	-1.13275	8.87e-26	0.0243082
Ech1	0.823331	9.67e-26	0.0244872
Ptger3	3.02529	1.08e-25	0.0247172
Slitrk2	-4.69883	1.09e-25	0.0247406
Kiz	1.98297	1.11e-25	0.0247491
Ddah2	-2.43085	1.16e-25	0.0248398
Mcee	1.57054	1.18e-25	0.0248604
Emilin2	-2.38192	1.27e-25	0.0250169
Alox5ap	1.85517	1.28e-25	0.0250213
Slc22a18	4.46807	1.35e-25	0.0251291
Chst14	-1.30301	1.37e-25	0.0251439
Tnfrsf10b	-1.36887	1.39e-25	0.0251557
Gpsm3	1.75871	1.39e-25	0.0251557
Gak	0.641381	1.41e-25	0.0251652
Nedd4	-0.858527	1.45e-25	0.0252193
Kremen1	-1.87436	1.56e-25	0.0253705
Sharpin	0.900663	1.57e-25	0.0253705
Irgm2	2.22797	1.58e-25	0.0253705
Cpne5	2.83471	1.63e-25	0.0254197
Dok4	1.71823	1.75e-25	0.0255719
Slc25a15	-1.19407	1.85e-25	0.0256883
Cand2	-2.09446	1.95e-25	0.0257891
Tyro3	-2.91874	1.96e-25	0.0257891
Acad12	1.73559	1.97e-25	0.0257891
Ccdc122	2.4589	1.98e-25	0.0257891
Smc4	0.929624	2.04e-25	0.0258448
Ndn	2.66405	2.11e-25	0.0258928
Abcg3	6.90345	2.11e-25	0.0258928
Sumo2	-0.683064	2.15e-25	0.0259234
Sntb2	-0.998444	2.22e-25	0.0259816
Ankzf1	1.21377	2.33e-25	0.0260817
Ift27	0.844999	2.35e-25	0.0260817
Cbfa2t3	-0.775918	2.55e-25	0.026273
Gpr65	-1.913	2.59e-25	0.0262866
Slc6a4	3.93066	2.68e-25	0.0263559
Dhrs3	3.26371	2.72e-25	0.0263786
Smim24	1.84278	2.77e-25	0.0264082
Ctsl	-1.25747	2.8e-25	0.0264115
Abi3	2.16137	2.85e-25	0.0264455
Ctnnal1	-2.48203	2.89e-25	0.0264515
Kansl2	-0.97003	2.9e-25	0.0264515
Siglece	6.83344	3.41e-25	0.0268379
Homez	1.24867	3.59e-25	0.026949
Dbn1	-2.14796	3.64e-25	0.0269648
Dcakd	-1.01468	3.72e-25	0.0270039
Pcdhgb6	-6.77734	3.87e-25	0.0270872
Slc39a4	3.46849	4.37e-25	0.0273766
Atp6v0c	0.810683	4.66e-25	0.0275263
Hpcal1	1.10111	4.7e-25	0.0275304
Mrpl16	-1.24951	4.8e-25	0.0275544
Reps1	-0.712776	4.81e-25	0.0275544
Pla2g4a	-0.820543	4.88e-25	0.0275715
Zfand2a	0.964208	5.14e-25	0.0276756
Mef2c	-1.49354	5.15e-25	0.0276756
Gopc	-0.732503	5.7e-25	0.0279249
6820431F20Rik	1.18842	5.83e-25	0.0279623
Mfap3l	3.17066	5.94e-25	0.0279928
Ttc38	1.72838	6.1e-25	0.0280447
Cdk2ap1	-0.934814	6.18e-25	0.0280618
Zbtb16	-3.42936	6.62e-25	0.028225
Dgka	1.74198	6.89e-25	0.0283144
Rasa1	-0.875905	7.49e-25	0.0285158
Dpm1	1.14853	7.54e-25	0.028517
Icmt	-0.734853	7.83e-25	0.0286003
Treml2	0.814759	7.92e-25	0.0286138
Pprc1	-1.36386	8.23e-25	0.0286958
Prc1	-0.671321	9.02e-25	0.0289272
H2-D1	0.825521	9.25e-25	0.0289663
Srfbp1	-0.95175	9.28e-25	0.0289663
Trmt10a	-1.83429	9.36e-25	0.0289716
Tlr1	3.62462	9.7e-25	0.0290501
Il6	-2.48614	1.01e-24	0.0291432
Larp4	-1.07369	1.05e-24	0.0292128
Scamp4	-1.07148	1.05e-24	0.0292128
Kdelc2	-2.67364	1.07e-24	0.0292559
Bin3	1.36246	1.1e-24	0.0292989
Nthl1	1.44808	1.19e-24	0.0295034
Dnajc28	-1.70162	1.22e-24	0.0295477
Ergic1	-0.723645	1.25e-24	0.0295896
Fem1b	-0.801044	1.28e-24	0.0296435
Sdccag8	1.2811	1.3e-24	0.0296681
Coro1c	-0.59424	1.37e-24	0.0297879
Ear1	8.76005	1.38e-24	0.0297879
Plpp2	-1.06236	1.46e-24	0.0299227
Cntnap1	2.30447	1.46e-24	0.0299227
Abhd16a	1.08882	1.59e-24	0.0301313
Ide	-1.17747	1.64e-24	0.0302096
Cd2ap	-1.34167	1.84e-24	0.0305146
Galr3	2.01783	1.9e-24	0.0305912
Tmem63a	1.33465	1.95e-24	0.0306376
Tpcn1	0.75602	1.97e-24	0.0306567
BC117090	8.40714	2e-24	0.0306786
Adgrl2	1.45668	2.33e-24	0.0310845
Nod2	3.78849	2.33e-24	0.0310845
Ifitm1	-2.50242	2.44e-24	0.0311824
BC035947	2.42854	2.44e-24	0.0311824
Ptgir	1.47288	2.46e-24	0.0311852
Il13	5.46445	2.61e-24	0.031331
Ipo9	-0.785466	2.64e-24	0.0313485
Cep131	1.09958	2.72e-24	0.0314137
Phldb1	-2.3355	2.83e-24	0.0315143
Nampt	-0.791873	3.02e-24	0.0316809
Pycrl	-1.03823	3.04e-24	0.0316809
Mapk3	1.12787	3.05e-24	0.0316809
Cdk4	-0.926126	3.13e-24	0.0317322
H2-Ke6	1.70085	3.57e-24	0.0321085
Ube3c	-0.939999	3.61e-24	0.0321085
Mob3a	0.709337	3.62e-24	0.0321085
N4bp3	2.05431	3.64e-24	0.0321096
Styx	-0.778975	3.91e-24	0.0322903
Dnaaf5	-1.1205	3.92e-24	0.0322903
Fosl1	-1.97216	4e-24	0.0323109
Dedd2	1.1423	4e-24	0.0323109
Pnp2	2.55457	4.27e-24	0.0324885
Ak1	-1.72284	4.45e-24	0.0325953
Ryk	3.51384	4.57e-24	0.0326562
Fam83d	-0.877461	4.77e-24	0.0327677
Acadl	-0.611629	4.81e-24	0.0327758
Dennd6a	-0.878688	4.93e-24	0.0328319
Slc35d3	-2.97395	5.19e-24	0.0329706
Foxa1	2.6924	5.41e-24	0.0330776
Crebl2	2.79168	5.56e-24	0.0331414
Cox16	-0.923253	5.6e-24	0.0331414
Rab3il1	3.50199	6.18e-24	0.0334295
Cdk5r1	1.98915	6.51e-24	0.0335765
Sirt2	1.05538	6.59e-24	0.033587
Olfr1012	2.78258	6.62e-24	0.033587
Sipa1l3	0.942614	6.78e-24	0.0336402
Clstn1	-1.89545	7.78e-24	0.0340576
Etv6	-0.582661	8.05e-24	0.0341446
Fbxw10	3.95251	8.1e-24	0.0341446
Tmem205	1.66969	8.22e-24	0.0341693
Add1	1.08113	8.46e-24	0.0342268
Acsl4	-0.897842	8.48e-24	0.0342268
Hcfc1r1	1.62838	8.53e-24	0.0342268
Esyt2	1.04359	8.75e-24	0.0342892
Phf23	-0.593672	8.98e-24	0.0343506
Trip6	3.31566	9.05e-24	0.0343559
Hspa4l	0.769284	9.18e-24	0.0343817
Phf13	-1.14199	9.67e-24	0.0345274
Stx7	1.22676	9.82e-24	0.0345556
Mettl26	0.767129	1.02e-23	0.0346659
Klf7	1.14154	1.15e-23	0.035042
Ints12	0.805959	1.17e-23	0.0350704
Ticam2	-1.22378	1.19e-23	0.0350949
Sh3bgrl3	0.9812	1.2e-23	0.0350978
Egr3	5.78014	1.21e-23	0.0351024
Grk6	0.67434	1.41e-23	0.0355949
Slfn1	5.71257	1.42e-23	0.0356021
Stk26	0.97153	1.47e-23	0.0357065
Zfp365	-4.02306	1.54e-23	0.0358184
Coq10b	-1.16396	1.54e-23	0.0358184
Dnmbp	1.04692	1.55e-23	0.0358184
Numb	1.33969	1.57e-23	0.0358225
Cep128	0.832046	1.64e-23	0.0359652
Glis3	2.08209	1.66e-23	0.0359657
Pip4k2a	-0.831615	1.67e-23	0.0359657
Scamp2	0.65319	1.78e-23	0.0361701
As3mt	-1.86437	1.94e-23	0.0364481
Camkk2	0.671948	1.97e-23	0.0364664
Plxna2	3.26699	2.07e-23	0.0366118
Tk2	1.64823	2.1e-23	0.0366534
Tmem150b	2.19324	2.13e-23	0.0366705
Slc39a8	0.739674	2.3e-23	0.0369111
Pnn	-0.746359	2.35e-23	0.0369697
N4bp1	0.691462	2.38e-23	0.0369865
Clec7a	1.42256	2.56e-23	0.0372296
Slc39a2	3.99277	2.59e-23	0.0372475
Capg	2.17793	2.64e-23	0.0372899
Hebp2	-3.42236	2.7e-23	0.0373465
Foxo4	0.781561	2.91e-23	0.037589
Dock8	0.858057	2.95e-23	0.0376108
Fez2	-0.99049	2.98e-23	0.037621
Hoxa5	-3.44116	3.1e-23	0.0377468
G2e3	-0.997042	3.14e-23	0.0377691
Cep19	1.19111	3.51e-23	0.0381278
Lgals3	2.12279	3.52e-23	0.0381278
Rnf19b	0.94661	3.83e-23	0.0384133
Hells	-1.39777	3.9e-23	0.0384539
Rnf157	2.13964	3.96e-23	0.0384719
Cdc27	-1.1041	3.97e-23	0.0384719
Rbm27	-0.812835	4.52e-23	0.0389158
Tmem173	-0.720164	4.65e-23	0.039001
S100a13	1.66335	4.77e-23	0.0390676
Was	0.683595	4.97e-23	0.0392005
Fgd4	1.09792	5.24e-23	0.0393732
Ppp2r5b	0.922547	5.35e-23	0.0394085
Rtkn	1.53571	5.36e-23	0.0394085
Nek1	0.916195	5.39e-23	0.0394085
Cul9	1.11985	5.9e-23	0.0397099
Lilrb4	4.19154	5.92e-23	0.0397099
Ccr10	5.93086	6.18e-23	0.0398457
Grcc10	2.30292	6.45e-23	0.0399788
Btg2	2.23439	6.52e-23	0.0399788
Zfp709	1.74403	6.53e-23	0.0399788
Ptch2	4.07409	6.56e-23	0.0399788
Phf5a	-0.771177	6.61e-23	0.0399835
S100a5	4.77803	6.71e-23	0.0400162
Ttc3	-1.0491	7.03e-23	0.0401462
Ska2	-0.907988	7.04e-23	0.0401462
Kctd5	-1.02598	7.25e-23	0.0402374
Cuedc2	0.675419	8.08e-23	0.0406245
Trim41	0.775772	8.16e-23	0.0406397
Zbtb44	0.610534	8.45e-23	0.0407483
Alox5	2.06814	8.78e-23	0.0408716
Dnajb6	-0.561375	8.88e-23	0.0408864
Ccl9	-2.10644	8.94e-23	0.0408864
Lpar2	-1.29674	9.04e-23	0.0408864
Ighv1-15	-2.75263	9.08e-23	0.0408864
Rnase4	2.3742	9.09e-23	0.0408864
Fam241a	1.30307	9.19e-23	0.0409051
Elf2	-0.709397	9.48e-23	0.0410032
Ly6a	2.48917	1.01e-22	0.0412227
Nhsl1	-2.96789	1.05e-22	0.0413256
Csnk1e	-0.888104	1.05e-22	0.0413256
Slc22a4	-0.761033	1.09e-22	0.0414338
Tnfaip6	-3.01153	1.1e-22	0.0414338
Sumo1	-0.552794	1.11e-22	0.0414338
Klhl26	1.05571	1.11e-22	0.0414338
R3hdm4	1.1388	1.12e-22	0.0414424
AI413582	1.32392	1.13e-22	0.0414616
Slc31a1	-0.761392	1.16e-22	0.0415349
Eif1a	-1.087	1.17e-22	0.0415349
Uckl1	1.36255	1.17e-22	0.0415349
Polg	1.04987	1.18e-22	0.0415349
Fbxo18	0.648133	1.2e-22	0.0415944
Mtap	-2.14484	1.24e-22	0.041677
Gng7	2.89714	1.24e-22	0.041677
Cdk16	-0.808562	1.26e-22	0.0416901
Pdxp	-1.59581	1.26e-22	0.0416919
Chd1	-0.748726	1.27e-22	0.0416985
Ly6c1	4.72004	1.31e-22	0.0417857
Arhgef12	-3.32428	1.32e-22	0.0417857
Tmcc2	-2.72705	1.38e-22	0.0419447
Tg	5.26935	1.43e-22	0.0420699
Mrc1	3.32985	1.45e-22	0.0420812
Dym	0.643823	1.53e-22	0.0422719
Appbp2	-0.873278	1.58e-22	0.0423613
Mapk14	0.484991	1.58e-22	0.0423613
Fam60a	-1.40281	1.59e-22	0.0423671
Nradd	-2.21559	1.64e-22	0.0424551
Metap1	-0.787124	1.67e-22	0.0424982
Gtf3c5	-0.854964	1.72e-22	0.042607
Gda	0.872481	1.75e-22	0.0426408
Tcp11l1	-1.3685	1.84e-22	0.0428179
Eogt	-1.8703	2.09e-22	0.043294
Dscr3	0.813683	2.09e-22	0.043294
Taldo1	0.789589	2.15e-22	0.0433696
Wee1	-1.07226	2.16e-22	0.0433696
Stx16	0.72539	2.22e-22	0.0434592
Mthfs	2.1271	2.3e-22	0.0435905
Gm2011	1.64063	2.35e-22	0.0436485
Stau1	-0.651734	2.41e-22	0.0437089
Cyp4f16	1.05089	2.41e-22	0.0437089
Fkbp1a	-0.782089	2.47e-22	0.043786
Frmpd1	-3.15225	2.53e-22	0.043852
Cxadr	2.16774	2.64e-22	0.0439874
Hagh	0.861863	2.65e-22	0.0439874
Gm43564	2.85442	2.66e-22	0.0439874
2410004B18Rik	-0.92396	2.68e-22	0.0439982
Zfp574	-0.788819	2.88e-22	0.0442652
Patl1	-0.582906	2.94e-22	0.0443207
Slc25a4	-1.87072	3.14e-22	0.0445763
Pkd1	2.01908	3.16e-22	0.0445792
Asap2	-2.19629	3.22e-22	0.0446319
Lztr1	0.635385	3.28e-22	0.0446802
Nkiras2	0.60401	3.31e-22	0.0446852
Cacnb2	5.61882	3.32e-22	0.0446852
Siglec5	2.39472	3.65e-22	0.0450637
Fam171a2	-4.68241	3.75e-22	0.04514
Zfp422	-0.623913	3.77e-22	0.04514
Bicd1	-3.32731	3.78e-22	0.04514
Slc15a3	3.73464	3.9e-22	0.0452387
Mettl27	2.24497	4.11e-22	0.0454416
Chmp2a	1.13426	4.14e-22	0.045453
Gadd45g	2.76056	4.24e-22	0.0455276
Prkce	-1.42163	4.32e-22	0.0455822
Fbxo21	-1.40936	4.36e-22	0.0455925
Slc8a1	-2.63807	4.67e-22	0.0458679
Prpf4	-1.02232	5.11e-22	0.0462322
Lpar6	-1.32913	5.29e-22	0.0463539
Pcgf3	-0.988745	5.42e-22	0.0464355
Ldhb	2.55978	5.49e-22	0.0464706
Vps41	0.611008	5.68e-22	0.0465924
Zbtb10	-0.965781	5.96e-22	0.0467771
Pcsk7	0.888318	6.13e-22	0.046836
Nhlrc2	-0.677892	6.15e-22	0.046836
Tnfsf10	-2.94874	6.18e-22	0.046836
Pgam1	-0.984788	6.18e-22	0.046836
Ppfibp2	4.85256	6.35e-22	0.0469286
Ctsd	1.18282	6.5e-22	0.0470041
Sirpa	1.22899	6.67e-22	0.0470953
Zfp60	-1.22568	7.32e-22	0.0474798
Prdx4	-2.17893	7.7e-22	0.0476839
Sort1	1.15144	7.97e-22	0.0478104
Cux1	-0.73411	8.02e-22	0.0478128
Aig1	-2.95547	8.22e-22	0.0478878
Slc36a1	1.50294	8.28e-22	0.0478878
Osbpl5	-1.59816	8.3e-22	0.0478878
Pnkp	1.27029	8.41e-22	0.0479206
Cep78	-0.795808	8.47e-22	0.0479263
Ltb	5.19945	8.6e-22	0.0479478
Acod1	3.16791	8.65e-22	0.0479478
Gramd1a	0.798228	8.68e-22	0.0479478
Smarcc1	-1.03117	8.71e-22	0.0479478
Tnfaip3	2.71018	8.77e-22	0.0479536
Basp1	-2.36827	9.02e-22	0.0480557
Etf1	-0.814454	9.37e-22	0.0482001
Itm2c	-0.961592	9.43e-22	0.0482018
Ctdsp2	1.05751	9.54e-22	0.0482274
Cox6b2	2.25484	9.77e-22	0.0483039
Cass4	1.70929	9.81e-22	0.0483039
Tiam1	0.655592	9.89e-22	0.0483124
Trappc11	0.716419	1.01e-21	0.0483784
Def6	0.596292	1.05e-21	0.048546
Eif4e	-1.0654	1.09e-21	0.0486722
Rapgefl1	3.07583	1.09e-21	0.0486733
Pkig	-0.785994	1.11e-21	0.0486965
Stard3	0.706704	1.11e-21	0.0486965
Zfp266	-1.13377	1.15e-21	0.0488299
Tspan3	-1.79248	1.18e-21	0.0489023
Gngt2	2.52862	1.2e-21	0.0489802
Fmnl2	2.13834	1.23e-21	0.049051
Tnfaip8	0.543023	1.27e-21	0.0491742
Arhgap26	-0.949302	1.3e-21	0.0492644
Cdk19	1.08577	1.36e-21	0.0494393
Fhl3	1.21748	1.4e-21	0.0495316
Sae1	-0.842652	1.44e-21	0.0496596
Rinl	0.887952	1.52e-21	0.0498706
B2m	1.27707	1.57e-21	0.0500133
Hdc	-1.38817	1.58e-21	0.0500133
Tmem50a	1.00672	1.62e-21	0.0501056
Mpv17	0.85536	1.66e-21	0.050176
Pf4	2.57141	1.68e-21	0.0502239
Parp8	-0.825125	1.71e-21	0.0502686
Tle1	-0.602076	1.73e-21	0.0503123
Mgat1	0.949509	1.76e-21	0.0503435
Nit1	1.16055	1.85e-21	0.0505542
Zswim8	0.828531	1.93e-21	0.0507487
Gstk1	2.99799	2.03e-21	0.0509631
Gchfr	1.76394	2.13e-21	0.0511563
Plekhf2	0.674703	2.21e-21	0.0512828
Ptpn1	0.926006	2.22e-21	0.0512828
Sec16b	1.61562	2.22e-21	0.0512828
Noc2l	-1.09811	2.24e-21	0.0512828
Dcun1d5	-0.779998	2.25e-21	0.0512828
Nudt18	1.14654	2.3e-21	0.0513739
Ulk2	0.933987	2.33e-21	0.0513982
Gm4631	-0.792042	2.39e-21	0.0514977
Tnfsfm13	1.91359	2.48e-21	0.0516604
Psat1	-1.31181	2.53e-21	0.0517215
G6pdx	0.745435	2.66e-21	0.0519178
Mfsd14b	1.05319	2.66e-21	0.0519178
Ccl2	3.02805	2.68e-21	0.0519178
Tmsb15l	2.62301	2.71e-21	0.0519544
Socs2	-0.960238	2.75e-21	0.0519908
Nme6	0.825013	2.93e-21	0.0522741
Id2	2.61978	2.95e-21	0.0522741
Nfix	-0.898626	2.96e-21	0.0522741
Atg16l2	2.00633	2.99e-21	0.0522893
Npat	-0.733723	3.15e-21	0.0525297
Tspo	0.996599	3.18e-21	0.0525448
Inpp5k	1.20152	3.21e-21	0.0525626
Upf1	-1.01827	3.29e-21	0.0526595
Tmc6	1.18158	3.35e-21	0.0527157
Lyl1	0.580554	3.63e-21	0.0530959
Pak4	-1.05474	3.65e-21	0.0530959
Vasp	1.26422	3.72e-21	0.0531161
Mapk1ip1l	-0.780549	3.73e-21	0.0531161
Stxbp2	0.977859	3.73e-21	0.0531161
Tmod2	3.2428	4.03e-21	0.0534724
Pcnx	-1.11198	4.09e-21	0.0535063
Igtp	1.89842	4.1e-21	0.0535063
Ammecr1	-1.10876	4.71e-21	0.0541906
Cd320	-1.27734	4.89e-21	0.0543343
Anxa11	1.09816	4.9e-21	0.0543343
Limk2	0.971337	5.08e-21	0.054486
Ier5	1.61462	5.11e-21	0.0544959
Cmtm4	-0.843559	5.22e-21	0.0545458
Kdm5b	-0.753632	5.22e-21	0.0545458
Tap2	-0.830577	5.26e-21	0.0545545
Atf5	1.11217	5.49e-21	0.0547433
Dhx33	-0.640567	5.77e-21	0.0549439
Sigirr	1.03326	5.77e-21	0.0549439
Nudt16	1.42634	5.83e-21	0.0549439
Camk1	1.85276	5.85e-21	0.0549439
Lsm12	-0.791157	5.86e-21	0.0549439
Cyb5b	-0.958138	6e-21	0.0550372
Mpp6	-0.773736	6.04e-21	0.0550395
Pxk	1.38919	6.12e-21	0.0550709
Myo19	-1.13347	6.14e-21	0.0550709
Six4	-2.25153	6.52e-21	0.0553399
Pros1	1.78241	6.54e-21	0.0553399
Manba	-0.729932	6.67e-21	0.0554138
Cyp4f13	2.53694	6.86e-21	0.0555307
2019-03-02	1.40284	7.06e-21	0.0556551
Slc39a3	1.12185	7.37e-21	0.0558314
Pwwp2a	-0.938609	7.42e-21	0.0558314
Prg2	8.20665	7.42e-21	0.0558314
Tmem206	-1.0872	7.5e-21	0.0558419
Tnks	-0.648247	7.52e-21	0.0558419
Rnf130	1.00869	7.91e-21	0.0560827
Cxcl3	4.89378	8.41e-21	0.0563796
Surf4	0.550155	8.46e-21	0.0563812
Wdr77	-1.17772	8.57e-21	0.0564204
Apeh	0.524085	8.74e-21	0.0564886
Tnfsf13b	4.61082	8.78e-21	0.0564886
Stx3	-1.65931	8.82e-21	0.0564886
Gzf1	0.935838	9.56e-21	0.0568911
Cyp4v3	2.37289	9.69e-21	0.0569049
Dmwd	-1.97761	9.73e-21	0.0569049
Tmem9b	0.973114	9.75e-21	0.0569049
Ctdp1	-1.06485	9.87e-21	0.0569431
Abca3	1.01055	1.04e-20	0.0571804
Dnase1l1	2.21295	1.07e-20	0.0573212
Clu	1.89729	1.09e-20	0.0573756
Phldb3	0.896578	1.14e-20	0.0575967
Agap3	0.581287	1.16e-20	0.0576735
Klf10	1.38179	1.17e-20	0.0576792
Mtmr2	-0.688549	1.18e-20	0.0576931
Ddx3x	-0.723536	1.21e-20	0.0578258
Ppp2r1b	-0.874358	1.24e-20	0.0579166
Sdhd	-0.86138	1.28e-20	0.0580321
Krcc1	1.31417	1.28e-20	0.0580321
Snn	-2.77002	1.29e-20	0.0580321
Stambpl1	1.32035	1.34e-20	0.0582098
Rnf2	-0.919195	1.36e-20	0.0582878
Mad2l1	-0.717765	1.41e-20	0.0584306
Slc32a1	4.41354	1.42e-20	0.0584595
Mical1	0.948302	1.43e-20	0.058469
Faim2	4.80342	1.45e-20	0.0585091
Ormdl3	-1.013	1.49e-20	0.0586462
Lrrfip2	0.856386	1.66e-20	0.0592192
Nck2	-1.13551	1.75e-20	0.0594837
Sgpp1	0.744389	1.79e-20	0.0595548
Degs1	-1.81275	1.8e-20	0.0595826
B630019K06Rik	-4.06802	1.84e-20	0.059663
Max	-0.600219	1.94e-20	0.0599267
Shisa2	1.21371	1.97e-20	0.0599601
Trmt10c	-0.811071	1.98e-20	0.0599601
Zfp326	-0.993228	1.99e-20	0.0599601
Smarcal1	0.665874	1.99e-20	0.0599601
Smim14	1.0521	2.02e-20	0.060013
Rassf9	-5.50381	2.03e-20	0.0600215
Scarf1	4.89563	2.06e-20	0.0600633
Fbxo8	-0.944803	2.17e-20	0.0603408
Susd1	0.749968	2.37e-20	0.0607939
Tnfsf11	4.41025	2.41e-20	0.0608732
Fam8a1	-0.87418	2.42e-20	0.0608732
Myl6b	-1.24098	2.6e-20	0.0612579
Cfap57	1.70646	2.68e-20	0.0613909
Mapk6	-0.841272	2.72e-20	0.0614579
Fam219a	2.47362	2.78e-20	0.0615418
Apc	-0.780822	2.79e-20	0.0615418
Hacd2	0.859457	2.92e-20	0.061768
Mpc2	1.11379	2.94e-20	0.061768
Ctnnbip1	-2.68065	3.08e-20	0.0619886
Ttll12	-1.19214	3.08e-20	0.0619886
Lax1	4.82237	3.11e-20	0.0620148
Klhl22	1.21311	3.3e-20	0.0623235
Tmed5	-0.620358	3.38e-20	0.062447
B3glct	-1.3972	3.46e-20	0.0625444
Ythdf3	-0.59632	3.62e-20	0.0627917
Cand1	-0.683355	3.73e-20	0.0629414
Pla1a	5.87626	3.89e-20	0.0631345
Dgat1	1.11974	3.9e-20	0.0631345
Grk2	0.94905	3.93e-20	0.0631483
Trim12a	1.54242	4.21e-20	0.0635341
Rnf217	4.2216	4.26e-20	0.0635797
Efcab7	-2.29051	4.31e-20	0.063608
Letm1	-0.933861	4.43e-20	0.0637523
Dcaf6	0.974592	4.46e-20	0.0637558
Zfp445	-0.618759	4.56e-20	0.0638516
Cyb5r4	0.663604	4.58e-20	0.0638516
Setd7	-1.12198	4.67e-20	0.0639397
Actr1b	-0.881354	4.72e-20	0.0639755
Pecr	1.63397	4.77e-20	0.0640071
Tbrg1	0.78742	5.22e-20	0.0645261
Trmt112	-0.591189	5.26e-20	0.0645291
Gpr162	4.34541	5.28e-20	0.0645291
Cngb1	2.58799	6.01e-20	0.0652945
Bcr	0.67829	6.13e-20	0.0653847
Fam199x	-0.923244	6.18e-20	0.0653954
Klhl2	-1.21131	6.25e-20	0.0654327
Rusc1	0.975985	6.3e-20	0.0654566
Pxmp4	1.31875	6.41e-20	0.0655221
Csprs	6.24717	6.44e-20	0.0655221
Vps28	0.929392	6.47e-20	0.0655221
B230118H07Rik	2.30329	6.58e-20	0.0655924
Pkn2	-0.707221	6.65e-20	0.0656256
Vps13b	0.624182	6.74e-20	0.0656802
[truncated: 16,058 more rows]
